# Supplementary material for: Wolbachia infection can bias estimates of intralocus sexual conflict
Source: Ecol Evol. 2018 Dec 26;9(1):328–38. doi: 10.1002/ece3.4744 (PMC6342094; doi:10.1002/ece3.4744)
Supplement: Supplementary file 2 [file ECE3-9-328-s002.xlsx]

## Sheet: Female table
Supplementary table 1:
Term	Values	Description
Block	1, 2, 3	Experiments were conducted over three replicate blocks
Line	Numerical value	The ID we use to label each isoline. Numbers are arbitrary and do not carry any meaning in of themselves
W	Sum	The average number of adult offspring n=10 females/line produced over 7 days when housed with 2 wild type stock population males
Assays pre anti-biotic curing
Block	Line	Mean Female W		Block	Line	Mean Female W		Block	Line	Mean Female W
1	3	59.9		2	3	52.6		3	3	50.8
1	7	32.3		2	7	31		3	7	22.3
1	8	78.7		2	8	73		3	8	61.7
1	12	31.6		2	12	31.2		3	12	24.9
1	17	63.4		2	17	53.1		3	17	51.4
1	18	61.7		2	18	50.1		3	18	54.7
1	24	31		2	24	41		3	24	42.5
1	25	65.7		2	25	57.9		3	25	50.4
1	26	67.3		2	26	64.3		3	26	57.1
1	28	63.1		2	28	79.7		3	28	35.5
1	30	59		2	30	56		3	30	48.1
1	35	67.1		2	35	43.1		3	35	42.2
1	39	81		2	39	62.5		3	39	58.9
1	47	65		2	47	31.6		3	47	30.8
1	50	48		2	50	58.5		3	50	47.5
1	53	75.8		2	53	80.9		3	53	58.5
1	55	65.3		2	55	48		3	55	65
1	56	54.9		2	56	56.5		3	56	41.4
1	57	57.7		2	57	77.1		3	57	68.2
1	60	58.8		2	60	38.9		3	60	47.2
1	61	66.6		2	61	59.1		3	61	44.4
1	64	64.5		2	64	76.9		3	64	67.8
1	71	62.3		2	71	68.7		3	71	50.5
1	72	81		2	72	57.5		3	72	57.8
1	73	52.1		2	73	60.7		3	73	61.9
1	75	69		2	75	45.3		3	75	46.7
1	77	71.8		2	77	58.8		3	77	46.1
Assays post anti-biotic curing
Block	Line	Mean Female W		Block	Line	Mean Female W		Block	Line	Mean Female W
1	3	40.7		2	3	13.5		3	3	28
1	7	46.9		2	7	11.4		3	7	17.3
1	8	46.1		2	8	12		3	8	23.1
1	12	41.1		2	12	26.4		3	12	14.7
1	17	43.5		2	17	48.1		3	17	36.8
1	18	23.7		2	18	14.2		3	18	27.9
1	24	41.4		2	24	36.3		3	24	38.7
1	25	39		2	25	7.8		3	25	8.1
1	26	41.8		2	26	42		3	26	51.9
1	28	26.9		2	28	27.2		3	28	35.4
1	30	40.6		2	30	41.6		3	30	37.9
1	35	52.4		2	35	39.1		3	35	41.5
1	39	24.6		2	39	6.8		3	39	20.2
1	47	25.8		2	47	29.5		3	47	44.7
1	50	25.1		2	50	36.2		3	50	51.4
1	53	38.2		2	53	31.5		3	53	33.4
1	55	29.5		2	55	40.4		3	55	27.4
1	56	22.9		2	56	53.9		3	56	46.5
1	57	29.2		2	57	26.4		3	57	34.1
1	60	41.9		2	60	34.6		3	60	24.5
1	61	22.3		2	61	41.4		3	61	31.7
1	64	44.4		2	64	25		3	64	53.6
1	71	32.8		2	71	44.6		3	71	25.4
1	72	24.6		2	72	41.6		3	72	39.2
1	73	34.9		2	73	26.9		3	73	35.3
1	75	33		2	75	27.7		3	75	34.5
1	77	45.7		2	77	54.5		3	77	51

## Sheet: Male table
Supplmentary table 2:
Term	Values	Description
Block	1, 2, 3	Experiments were conducted over three replicate blocks
Line	Numerical value	The ID we use to label each isoline. Numbers are arbitrary and do not carry any meaning in of themselves.
W	Proportion	The average proportion of wild type (WT) vs. ebony offspring sired by n=10 males/line over 7 days when each WT male is competing with n=4 ebony males for copulations with 1 ebony female
Assays pre anti-biotic curing
Block	Line	Mean Male W		Block	Line	Mean Male W		Block	Line	Mean Male W
1	3	0.52		2	3	0.420299		3	3	0.459967
1	7	0.77		2	7	0.561711		3	7	0.826381
1	8	0.39		2	8	0.380936		3	8	0.309186
1	12	0.89		2	12	0.630505		3	12	0.661933
1	17	0.4		2	17	0.510846		3	17	0.517507
1	18	0.72		2	18	0.65683		3	18	0.627166
1	24	0.43		2	24	0.426542		3	24	0.5169
1	25	0.41		2	25	0.465666		3	25	0.771766
1	26	0.23		2	26	0.219854		3	26	0.216899
1	28	0.27		2	28	0.232761		3	28	0.366012
1	30	0.55		2	30	0.413384		3	30	0.37443
1	35	0.49		2	35	0.17251		3	35	0.334653
1	39	0.55		2	39	0.311955		3	39	0.374647
1	47	0.47		2	47	0.165881		3	47	0.0284867
1	50	0.83		2	50	0.253101		3	50	0.473992
1	53	0.51		2	53	0.512655		3	53	0.376152
1	55	0.56		2	55	0.645773		3	55	0.538165
1	56	0.31		2	56	0.832709		3	56	0.423392
1	57	0.69		2	57	0.161026		3	57	0.390145
1	60	0.41		2	60	0.466579		3	60	0.399795
1	61	0.53		2	61	0.491251		3	61	0.477425
1	64	0.29		2	64	0.691112		3	64	0.458449
1	71	0.51		2	71	0.159077		3	71	0.471426
1	72	0.43		2	72	0.641818		3	72	0.513646
1	73	0.53		2	73	0.573449		3	73	0.402349
1	75	0.29		2	75	0.608942		3	75	0.551702
1	77	0.41		2	77	0.550621		3	77	0.465472
Assays post anti-biotic curing
Block	Line	Mean Male W		Block	Line	Mean Male W		Block	Line	Mean Male W
1	3	0.652106		2	3	0.190714		3	3	0.628038
1	7	0.594834		2	7	0.922138		3	7	0.724899
1	8	0.705472		2	8	0.55895		3	8	0.343185
1	12	0.661668		2	12	0.621576		3	12	0.683966
1	17	0.471343		2	17	0.638139		3	17	0.542702
1	18	0.763215		2	18	0.510888		3	18	0.409508
1	24	0.627875		2	24	0.687156		3	24	0.67792
1	25	0.65524		2	25	0.575826		3	25	0.464408
1	26	0.601092		2	26	0.660739		3	26	0.790377
1	28	0.665875		2	28	0.782408		3	28	0.402224
1	30	0.595281		2	30	0.494245		3	30	0.608541
1	35	0.580101		2	35	0.451259		3	35	0.717018
1	39	0.647707		2	39	0.583647		3	39	0.734499
1	47	0.606798		2	47	0.647577		3	47	0.848764
1	50	0.63501		2	50	0.207839		3	50	0.663661
1	53	0.868382		2	53	0.465521		3	53	0.496858
1	55	0.636849		2	55	0.778799		3	55	0.751174
1	56	0.596109		2	56	0.45133		3	56	0.756128
1	57	0.804171		2	57	0.409646		3	57	0.916092
1	60	0.815162		2	60	0.910485		3	60	0.826869
1	61	0.762584		2	61	0.66235		3	61	0.641358
1	64	0.601473		2	64	0.615663		3	64	0.782245
1	71	0.839319		2	71	0.607861		3	71	0.767956
1	72	0.853016		2	72	0.350201		3	72	0.166219
1	73	0.648288		2	73	0.557886		3	73	0.670442
1	75	0.778955		2	75	0.645179		3	75	0.327558
1	77	0.44051		2	77	0.780292		3	77	0.623875
