# Supplementary material for: Wolbachia infection can bias estimates of intralocus sexual conflict
Source: Ecol Evol. 2018 Dec 26;9(1):328–38. doi: 10.1002/ece3.4744 (PMC6342094; doi:10.1002/ece3.4744)
Supplement: Supplementary file 3 [file ECE3-9-328-s003.xlsx]

## Sheet: Male data non-cured lines
OS=offspring, WT=wild-type, EB=ebony
			Offspring were counted from 3 different vials over 7 days (vial X, Y and Z)
Block	Line ID	Individual	Day	EB	WT OS	Day	EB	WT	Day	EB	WT	EB SUM	WT SUM	Total OS
1	3	1	x	0	48	Y	16	29	Z	10	20	26	97	123
1	3	2	x	51	0	Y	50	0	Z	45	0	146	0	146
1	3	3	x	9	5	Y	2	25	Z	4	25	15	55	70
1	3	4	x	8	0	Y	19	0	Z	28	0	55	0	55
1	3	5	x	0	40	Y	0	72	Z	0	56	0	168	168
1	3	6	x	3	48	Y	18	30	Z	19	38	40	116	156
1	3	7	x	19	0	Y	2	0	Z	6	0	27	0	27
1	3	8	x	12	16	Y	25	17	Z	29	5	66	38	104
1	3	9	x	7	9	Y	13	22	Z	0	0	20	31	51
1	3	10	x	0	0	Y	0	0	Z	1	12	1	12	13
1	7	1	x	0	28	Y	0	43	Z	0	37	0	108	108
1	7	2	x	6	19	Y	3	30	Z	0	34	9	83	92
1	7	3	x	28	0	Y	34	0	Z	9	0	71	0	71
1	7	4	x	6	12	Y	6	13	Z	1	29	13	54	67
1	7	5	x	15	29	Y	1	56	Z	0	49	16	134	150
1	7	6	x	21	18	Y	1	65	Z	0	33	22	116	138
1	7	7	x	15	21	Y	15	17	Z	6	20	36	58	94
1	7	8	x	0	0	Y	0	5	Z	1	30	1	35	36
1	7	9	x	11	19	Y	1	44	Z	0	30	12	93	105
1	7	10	x	8	17	Y	0	35	Z	14	12	22	64	86
1	8	1	x	19	15	Y	17	30	Z	0	44	36	89	125
1	8	2	x	26	1	Y	43	0	Z	14	3	83	4	87
1	8	3	x	37	0	Y	29	2	Z	9	14	75	16	91
1	8	4	x	7	0	Y	0	10	Z	0	21	7	31	38
1	8	5	x	34	0	Y	39	0	Z	56	1	129	1	130
1	8	6	x	42	0	Y	57	0	Z	52	0	151	0	151
1	8	7	x	22	6	Y	18	23	Z	1	38	41	67	108
1	8	8	x	48	0	Y	61	0	Z	10	39	119	39	158
1	8	9	x	17	2	Y	4	6	Z	12	6	33	14	47
1	8	10	x	0	27	Y	1	44	Z	0	48	1	119	120
1	12	1	x	0	37	Y	0	50	Z	0	43	0	130	130
1	12	2	x	0	51	Y	11	41	Z	15	31	26	123	149
1	12	3	x	4	39	Y	0	46	Z	6	24	10	109	119
1	12	4	x	0	68	Y	33	10	Z	0	43	33	121	154
1	12	5	x	0	0	Y	0	0	Z	0	0	0	0	0
1	12	6	x	12	37	Y	0	47	Z	1	46	13	130	143
1	12	7	x	1	24	Y	26	4	Z	5	23	32	51	83
1	12	8	x	0	47	Y	0	48	Z	0	30	0	125	125
1	12	9	x	0	41	Y	0	41	Z	0	32	0	114	114
1	12	10	x	0	41	Y	0	65	Z	0	50	0	156	156
1	17	1	x	11	0	Y	33	0	Z	2	0	46	0	46
1	17	2	x	29	8	Y	45	8	Z	38	0	112	16	128
1	17	3	x	58	0	Y	48	0	Z	51	0	157	0	157
1	17	4	x	12	0	Y	28	0	Z	29	0	69	0	69
1	17	5	x	0	10	Y	0	15	Z	0	1	0	26	26
1	17	6	x	20	19	Y	13	32	Z	2	40	35	91	126
1	17	7	x	0	0	Y	0	0	Z	0	0	0	0	0
1	17	8	x	25	17	Y	3	41	Z	0	40	28	98	126
1	17	9	x	30	11	Y	8	32	Z	8	41	46	84	130
1	17	10	x	44	0	Y	20	23	Z	21	20	85	43	128
1	18	1	x	15	12	Y	21	17	Z	2	25	38	54	92
1	18	2	x	35	4	Y	22	14	Z	9	23	66	41	107
1	18	3	x	15	11	Y	38	4	Z	26	0	79	15	94
1	18	4	x	0	14	Y	0	22	Z	0	23	0	59	59
1	18	5	x	0	0	Y	0	1	Z	0	5	0	6	6
1	18	6	x	16	1	Y	1	10	Z	13	11	30	22	52
1	18	7	x	1	1	Y	1	16	Z	6	16	8	33	41
1	18	8	x	0	26	Y	0	33	Z	16	11	16	70	86
1	18	9	x	0	20	Y	0	47	Z	0	34	0	101	101
1	18	10	x	0	0	Y	0	8	Z	0	9	0	17	17
1	24	1	x	0	0	Y	0	0	Z	0	0	0	0	0
1	24	2	x	29	23	Y	17	30	Z	11	45	57	98	155
1	24	3	x	27	0	Y	49	0	Z	45	0	121	0	121
1	24	4	x	0	62	Y	14	51	Z	3	53	17	166	183
1	24	5	x	42	0	Y	52	0	Z	48	0	142	0	142
1	24	6	x	14	31	Y	1	35	Z	0	40	15	106	121
1	24	7	x	14	0	Y	9	8	Z	14	14	37	22	59
1	24	8	x	2	0	Y	24	0	Z	28	0	54	0	54
1	24	9	x	2	36	Y	2	48	Z	9	32	13	116	129
1	24	10	x	7	15	Y	50	5	Z	29	4	86	24	110
1	25	1	x	0	17	Y	4	15	Z	3	10	7	42	49
1	25	2	x	0	0	Y	0	0	Z	0	0	0	0	0
1	25	3	x	17	11	Y	31	8	Z	17	1	65	20	85
1	25	4	x	21	0	Y	22	19	Z	0	2	43	21	64
1	25	5	x	28	5	Y	61	0	Z	26	21	115	26	141
1	25	6	x	38	6	Y	25	29	Z	50	7	113	42	155
1	25	7	x	1	0	Y	10	4	Z	8	5	19	9	28
1	25	8	x	30	3	Y	36	11	Z	0	12	66	26	92
1	25	9	x	0	0	Y	0	0	Z	0	0	0	0	0
1	25	10	x	9	14	Y	21	39	Z	0	58	30	111	141
1	26	1	x	14	16	Y	24	11	Z	5	26	43	53	96
1	26	2	x	0	0	Y	0	0	Z	0	0	0	0	0
1	26	3	x	29	0	Y	55	0	Z	38	0	122	0	122
1	26	4	x	17	22	Y	9	30	Z	23	30	49	82	131
1	26	5	x	29	19	Y	1	0	Z	17	0	47	19	66
1	26	6	x	0	0	Y	0	0	Z	0	0	0	0	0
1	26	7	x	9	0	Y	17	0	Z	14	0	40	0	40
1	26	8	x	40	0	Y	48	0	Z	25	0	113	0	113
1	26	9	x	18	19	Y	43	0	Z	28	0	89	19	108
1	26	10	x	0	0	Y	0	0	Z	0	0	0	0	0
1	28	1	x	0	29	Y	6	37	Z	0	36	6	102	108
1	28	2	x	22	7	Y	24	12	Z	25	27	71	46	117
1	28	3	x	6	19	Y	7	38	Z	43	0	56	57	113
1	28	4	x	29	12	Y	34	4	Z	26	0	89	16	105
1	28	5	x	33	10	Y	15	17	Z	19	29	67	56	123
1	28	6	x	22	0	Y	53	0	Z	37	0	112	0	112
1	28	7	x	20	5	Y	39	5	Z	32	0	91	10	101
1	28	8	x	0	0	Y	0	0	Z	39	0	39	0	39
1	28	9	x	0	0	Y	30	0	Z	0	0	30	0	30
1	28	10	x	19	4	Y	44	3	Z	19	4	82	11	93
1	30	1	x	0	29	Y	0	40	Z	21	6	21	75	96
1	30	2	x	32	7	Y	33	16	Z	25	3	90	26	116
1	30	3	x	0	6	Y	24	0	Z	19	2	43	8	51
1	30	4	x	10	5	Y	37	1	Z	40	0	87	6	93
1	30	5	x	5	10	Y	0	14	Z	0	31	5	55	60
1	30	6	x	0	2	Y	0	6	Z	7	18	7	26	33
1	30	7	x	1	7	Y	9	15	Z	2	31	12	53	65
1	30	8	x	0	19	Y	0	18	Z	0	15	0	52	52
1	30	9	x	0	0	Y	42	1	Z	11	16	53	17	70
1	30	10	x	0	0	Y	0	0	Z	0	0	0	0	0
1	35	1	x	0	3	Y	0	13	Z	0	34	0	50	50
1	35	2	x	25	0	Y	30	0	Z	23	0	78	0	78
1	35	3	x	56	0	Y	32	2	Z	19	16	107	18	125
1	35	4	x	20	17	Y	20	17	Z	6	34	46	68	114
1	35	5	x	1	33	Y	0	36	Z	0	52	1	121	122
1	35	6	x	6	11	Y	0	14	Z	16	30	22	55	77
1	35	7	x	7	20	Y	1	24	Z	1	22	9	66	75
1	35	8	x	4	3	Y	19	3	Z	25	1	48	7	55
1	35	9	x	29	9	Y	47	0	Z	52	1	128	10	138
1	35	10	x	0	12	Y	0	9	Z	32	2	32	23	55
1	39	1	x	1	0	Y	7	0	Z	11	8	19	8	27
1	39	2	x	1	27	Y	8	38	Z	9	27	18	92	110
1	39	3	x	0	24	Y	0	25	Z	0	34	0	83	83
1	39	4	x	29	0	Y	44	0	Z	1	0	74	0	74
1	39	5	x	0	2	Y	0	18	Z	0	0	0	20	20
1	39	6	x	0	14	Y	0	24	Z	43	0	43	38	81
1	39	7	x	27	15	Y	2	54	Z	0	41	29	110	139
1	39	8	x	48	15	Y	24	41	Z	47	10	119	66	185
1	39	9	x	19	11	Y	9	36	Z	5	34	33	81	114
1	39	10	x	34	0	Y	66	2	Z	45	0	145	2	147
1	47	1	x	23	13	Y	61	8	Z	6	39	90	60	150
1	47	2	x	3	11	Y	22	5	Z	18	15	43	31	74
1	47	3	x	5	32	Y	4	32	Z	21	8	30	72	102
1	47	4	x	16	15	Y	6	35	Z	0	38	22	88	110
1	47	5	x	24	0	Y	45	0	Z	35	4	104	4	108
1	47	6	x	0	17	Y	0	18	Z	29	3	29	38	67
1	47	7	x	3	17	Y	9	12	Z	11	12	23	41	64
1	47	8	x	22	11	Y	25	16	Z	2	28	49	55	104
1	47	9	x	4	0	Y	20	0	Z	11	0	35	0	35
1	47	10	x	0	0	Y	23	15	Z	5	29	28	44	72
1	50	1	x	0	27	Y	0	34	Z	0	33	0	94	94
1	50	2	x	4	17	Y	1	2	Z	0	30	5	49	54
1	50	3	x	0	2	Y	0	1	Z	25	1	25	4	29
1	50	4	x	0	0	Y	0	3	Z	0	7	0	10	10
1	50	5	x	0	17	Y	6	12	Z	0	16	6	45	51
1	50	6	x	0	11	Y	0	22	Z	0	12	0	45	45
1	50	7	x	8	21	Y	0	42	Z	0	49	8	112	120
1	50	8	x	17	12	Y	4	17	Z	1	21	22	50	72
1	50	9	x	3	2	Y	0	12	Z	0	12	3	26	29
1	50	10	x	0	0	Y	0	0	Z	0	0	0	0	0
1	53	1	x	31	8	Y	1	34	Z	1	32	33	74	107
1	53	2	x	0	0	Y	0	0	Z	0	0	0	0	0
1	53	3	x	72	0	Y	22	20	Z	0	33	94	53	147
1	53	4	x	30	2	Y	35	10	Z	14	29	79	41	120
1	53	5	x	0	5	Y	0	13	Z	0	24	0	42	42
1	53	6	x	28	0	Y	29	0	Z	13	1	70	1	71
1	53	7	x	0	5	Y	0	23	Z	7	15	7	43	50
1	53	8	x	21	0	Y	39	0	Z	6	22	66	22	88
1	53	9	x	23	0	Y	41	0	Z	34	5	98	5	103
1	53	10	x	0	7	Y	0	21	Z	0	12	0	40	40
1	55	1	x	15	20	Y	0	29	Z	0	42	15	91	106
1	55	2	x	27	15	Y	42	4	Z	46	2	115	21	136
1	55	3	x	21	0	Y	43	0	Z	19	0	83	0	83
1	55	4	x	35	4	Y	27	9	Z	17	30	79	43	122
1	55	5	x	0	0	Y	2	8	Z	0	25	2	33	35
1	55	6	x	0	19	Y	0	21	Z	19	0	19	40	59
1	55	7	x	3	23	Y	0	25	Z	0	28	3	76	79
1	55	8	x	0	4	Y	0	12	Z	0	8	0	24	24
1	55	9	x	5	24	Y	30	6	Z	16	12	51	42	93
1	55	10	x	11	7	Y	21	8	Z	22	3	54	18	72
1	56	1	x	21	2	Y	4	1	Z	4	5	29	8	37
1	56	2	x	26	0	Y	28	0	Z	42	0	96	0	96
1	56	3	x	31	7	Y	24	25	Z	58	0	113	32	145
1	56	4	x	18	28	Y	17	28	Z	33	20	68	76	144
1	56	5	x	32	17	Y	49	0	Z	46	0	127	17	144
1	56	6	x	23	13	Y	0	0	Z	0	50	23	63	86
1	56	7	x	1	29	Y	19	19	Z	15	14	35	62	97
1	56	8	x	29	0	Y	50	8	Z	3	45	82	53	135
1	56	9	x	32	0	Y	43	0	Z	43	0	118	0	118
1	56	10	x	40	0	Y	50	0	Z	19	28	109	28	137
1	57	1	x	0	0	Y	0	0	Z	0	0	0	0	0
1	57	2	x	8	0	Y	8	22	Z	15	15	31	37	68
1	57	3	x	5	10	Y	30	16	Z	0	32	35	58	93
1	57	4	x	0	0	Y	0	9	Z	0	11	0	20	20
1	57	5	x	42	3	Y	1	28	Z	0	34	43	65	108
1	57	6	x	34	0	Y	52	0	Z	38	0	124	0	124
1	57	7	x	14	8	Y	0	43	Z	3	52	17	103	120
1	57	8	x	0	8	Y	19	6	Z	3	19	22	33	55
1	57	9	x	0	24	Y	0	39	Z	0	37	0	100	100
1	57	10	x	0	9	Y	0	24	Z	0	39	0	72	72
1	60	1	x	3	1	Y	12	4	Z	28	2	43	7	50
1	60	2	x	0	0	Y	39	0	Z	35	0	74	0	74
1	60	3	x	0	0	Y	0	0	Z	0	0	0	0	0
1	60	4	x	0	0	Y	0	2	Z	0	1	0	3	3
1	60	5	x	10	0	Y	11	6	Z	0	16	21	22	43
1	60	6	x	0	36	Y	0	39	Z	0	56	0	131	131
1	60	7	x	21	10	Y	30	9	Z	20	26	71	45	116
1	60	8	x	34	0	Y	47	0	Z	22	9	103	9	112
1	60	9	x	31	0	Y	48	0	Z	36	6	115	6	121
1	60	10	x	2	5	Y	17	12	Z	0	6	19	23	42
1	61	1	x	45	0	Y	47	0	Z	42	2	134	2	136
1	61	2	x	24	0	Y	4	1	Z	14	5	42	6	48
1	61	3	x	12	33	Y	2	43	Z	0	33	14	109	123
1	61	4	x	2	25	Y	1	24	Z	0	20	3	69	72
1	61	5	x	13	20	Y	11	30	Z	26	15	50	65	115
1	61	6	x	0	34	Y	0	43	Z	0	32	0	109	109
1	61	7	x	19	0	Y	20	0	Z	22	0	61	0	61
1	61	8	x	1	37	Y	1	35	Z	0	39	2	111	113
1	61	9	x	24	0	Y	28	4	Z	9	20	61	24	85
1	61	10	x	0	0	Y	0	0	Z	0	0	0	0	0
1	64	1	x	0	0	Y	0	0	Z	0	0	0	0	0
1	64	2	x	34	0	Y	29	0	Z	30	11	93	11	104
1	64	3	x	24	9	Y	21	6	Z	28	8	73	23	96
1	64	4	x	0	0	Y	1	0	Z	10	0	11	0	11
1	64	5	x	5	10	Y	13	7	Z	10	25	28	42	70
1	64	6	x	16	0	Y	39	7	Z	2	26	57	33	90
1	64	7	x	25	20	Y	35	14	Z	0	0	60	34	94
1	64	8	x	10	30	Y	23	27	Z	29	7	62	64	126
1	64	9	x	44	0	Y	53	0	Z	25	0	122	0	122
1	64	10	x	6	6	Y	14	0	Z	6	12	26	18	44
1	71	1	x	12	5	Y	47	1	Z	31	9	90	15	105
1	71	2	x	0	7	Y	0	17	Z	2	16	2	40	42
1	71	3	x	10	7	Y	39	2	Z	20	36	69	45	114
1	71	4	x	0	13	Y	50	4	Z	25	4	75	21	96
1	71	5	x	30	0	Y	46	0	Z	44	5	120	5	125
1	71	6	x	27	19	Y	7	36	Z	0	34	34	89	123
1	71	7	x	41	0	Y	47	0	Z	21	10	109	10	119
1	71	8	x	0	20	Y	0	24	Z	0	41	0	85	85
1	71	9	x	0	7	Y	0	8	Z	0	3	0	18	18
1	71	10	x	2	1	Y	7	12	Z	0	0	9	13	22
1	72	1	x	3	24	Y	28	2	Z	36	0	67	26	93
1	72	2	x	0	15	Y	14	26	Z	1	32	15	73	88
1	72	3	x	25	0	Y	1	0	Z	0	0	26	0	26
1	72	4	x	17	9	Y	28	9	Z	12	31	57	49	106
1	72	5	x	17	17	Y	4	57	Z	0	49	21	123	144
1	72	6	x	24	9	Y	56	0	Z	6	34	86	43	129
1	72	7	x	24	0	Y	43	0	Z	37	0	104	0	104
1	72	8	x	11	32	Y	0	55	Z	0	56	11	143	154
1	72	9	x	25	2	Y	24	6	Z	0	0	49	8	57
1	72	10	x	14	21	Y	53	9	Z	15	33	82	63	145
1	73	1	x	0	37	Y	9	29	Z	5	30	14	96	110
1	73	2	x	12	10	Y	0	0	Z	0	0	12	10	22
1	73	3	x	0	10	Y	0	34	Z	4	20	4	64	68
1	73	4	x	20	8	Y	23	11	Z	33	1	76	20	96
1	73	5	x	0	0	Y	1	3	Z	12	9	13	12	25
1	73	6	x	0	0	Y	0	0	Z	0	0	0	0	0
1	73	7	x	10	4	Y	22	12	Z	23	10	55	26	81
1	73	8	x	24	0	Y	27	0	Z	2	0	53	0	53
1	73	9	x	0	22	Y	0	38	Z	0	42	0	102	102
1	73	10	x	0	0	Y	0	0	Z	0	0	0	0	0
1	75	1	x	4	5	Y	26	14	Z	37	0	67	19	86
1	75	2	x	0	0	Y	0	0	Z	0	0	0	0	0
1	75	3	x	0	0	Y	0	0	Z	0	0	0	0	0
1	75	4	x	0	0	Y	1	0	Z	8	0	9	0	9
1	75	5	x	2	0	Y	34	0	Z	23	0	59	0	59
1	75	6	x	0	15	Y	5	25	Z	34	4	39	44	83
1	75	7	x	21	4	Y	25	23	Z	29	9	75	36	111
1	75	8	x	8	5	Y	6	26	Z	0	0	14	31	45
1	75	9	x	14	0	Y	31	0	Z	30	2	75	2	77
1	75	10	x	0	17	Y	0	2	Z	24	11	24	30	54
1	77	1	x	0	27	Y	0	42	Z	12	27	12	96	108
1	77	2	x	9	2	Y	16	38	Z	1	33	26	73	99
1	77	3	x	7	9	Y	3	53	Z	0	24	10	86	96
1	77	4	x	27	0	Y	43	0	Z	33	0	103	0	103
1	77	5	x	51	0	Y	70	0	Z	52	0	173	0	173
1	77	6	x	33	4	Y	36	9	Z	31	2	100	15	115
1	77	7	x	16	7	Y	34	11	Z	3	32	53	50	103
1	77	8	x	9	0	Y	64	0	Z	41	0	114	0	114
1	77	9	x	26	23	Y	23	19	Z	38	13	87	55	142
1	77	10	x	18	9	Y	15	9	Z	0	23	33	41	74
2	3	1	x	0	0	Y	0	1	Z	1	6	1	7	8
2	3	2	x	0	10	Y	11	9	Z	5	20	16	39	55
2	3	3	x	40	5	Y	35	12	Z	29	0	104	17	121
2	3	4	x	43	3	Y	40	1	Z	28	0	111	4	115
2	3	5	x	32	8	Y	13	8	Z	22	3	67	19	86
2	3	6	x	5	25	Y	0	0	Z	0	0	5	25	30
2	3	7	x	16	1	Y	8	1	Z	0	8	24	10	34
2	3	8	x	0	7	Y	0	16	Z	0	16	0	39	39
2	3	9	x	16	6	Y	23	2	Z	37	0	76	8	84
2	3	10	x	15	0	Y	32	0	Z	31	0	78	0	78
2	7	1	x	6	0	Y	4	23	Z	0	26	10	49	59
2	7	2	x	1	8	Y	27	0	Z	3	21	31	29	60
2	7	3	x	0	15	Y	17	6	Z	3	26	20	47	67
2	7	4	x	10	0	Y	24	0	Z	34	0	68	0	68
2	7	5	x	0	6	Y	4	4	Z	18	8	22	18	40
2	7	6	x	0	0	Y	2	11	Z	0	5	2	16	18
2	7	7	x	1	0	Y	2	7	Z	13	1	16	8	24
2	7	8	x	0	0	Y	0	0	Z	0	0	0	0	0
2	7	9	x	6	7	Y	5	9	Z	14	8	25	24	49
2	7	10	x	4	3	Y	1	13	Z	0	20	5	36	41
2	8	1	x	26	0	Y	19	2	Z	22	0	67	2	69
2	8	2	x	40	0	Y	0	1	Z	0	8	40	9	49
2	8	3	x	24	0	Y	21	6	Z	0	1	45	7	52
2	8	4	x	28	0	Y	30	6	Z	20	14	78	20	98
2	8	5	x	4	7	Y	19	18	Z	24	1	47	26	73
2	8	6	x	0	7	Y	0	18	Z	0	11	0	36	36
2	8	7	x	23	2	Y	3	17	Z	2	14	28	33	61
2	8	8	x	32	0	Y	38	0	Z	11	14	81	14	95
2	8	9	x	38	1	Y	18	8	Z	14	10	70	19	89
2	8	10	x	0	1	Y	0	13	Z	0	5	0	19	19
2	12	1	x	0	15	Y	9	7	Z	4	13	13	35	48
2	12	2	x	3	7	Y	24	0	Z	10	0	37	7	44
2	12	3	x	0	17	Y	5	8	Z	16	0	21	25	46
2	12	4	x	5	5	Y	17	0	Z	15	0	37	5	42
2	12	5	x	0	20	Y	0	18	Z	19	3	19	41	60
2	12	6	x	1	6	Y	13	9	Z	0	27	14	42	56
2	12	7	x	0	14	Y	0	13	Z	2	12	2	39	41
2	12	8	x	5	14	Y	6	17	Z	1	11	12	42	54
2	12	9	x	15	8	Y	1	22	Z	0	16	16	46	62
2	12	10	x	1	4	Y	2	13	Z	0	0	3	17	20
2	17	1	x	12	6	Y	9	6	Z	4	21	25	33	58
2	17	2	x	10	4	Y	0	2	Z	0	16	10	22	32
2	17	3	x	11	0	Y	1	2	Z	0	15	12	17	29
2	17	4	x	0	4	Y	0	0	Z	1	1	1	5	6
2	17	5	x	0	6	Y	10	10	Z	11	8	21	24	45
2	17	6	x	21	2	Y	16	1	Z	8	12	45	15	60
2	17	7	x	0	30	Y	26	0	Z	13	9	39	39	78
2	17	8	x	2	0	Y	7	0	Z	0	0	9	0	9
2	17	9	x	8	2	Y	3	4	Z	2	0	13	6	19
2	17	10	x	4	4	Y	2	6	Z	1	25	7	35	42
2	18	1	x	0	2	Y	11	15	Z	11	25	22	42	64
2	18	2	x	15	20	Y	2	5	Z	0	21	17	46	63
2	18	3	x	7	4	Y	5	7	Z	18	14	30	25	55
2	18	4	x	8	9	Y	4	3	Z	2	9	14	21	35
2	18	5	x	12	15	Y	24	18	Z	1	0	37	33	70
2	18	6	x	26	19	Y	0	11	Z	7	8	33	38	71
2	18	7	x	0	1	Y	1	9	Z	6	5	7	15	22
2	18	8	x	1	3	Y	0	4	Z	0	12	1	19	20
2	18	9	x	2	4	Y	2	1	Z	0	1	4	6	10
2	18	10	x	0	0	Y	0	8	Z	1	0	1	8	9
2	24	1	x	0	21	Y	33	2	Z	23	1	56	24	80
2	24	2	x	1	4	Y	23	1	Z	31	0	55	5	60
2	24	3	x	2	23	Y	20	12	Z	0	20	22	55	77
2	24	4	x	0	20	Y	0	17	Z	8	12	8	49	57
2	24	5	x	0	0	Y	0	0	Z	0	0	0	0	0
2	24	6	x	1	10	Y	13	3	Z	29	0	43	13	56
2	24	7	x	0	10	Y	0	26	Z	8	12	8	48	56
2	24	8	x	0	19	Y	27	0	Z	0	36	27	55	82
2	24	9	x	18	0	Y	26	1	Z	31	0	75	1	76
2	24	10	x	13	9	Y	25	0	Z	36	0	74	9	83
2	25	1	x	0	1	Y	2	4	Z	0	15	2	20	22
2	25	2	x	0	8	Y	0	8	Z	11	8	11	24	35
2	25	3	x	45	0	Y	20	2	Z	27	0	92	2	94
2	25	4	x	28	2	Y	18	9	Z	6	1	52	12	64
2	25	5	x	22	6	Y	10	12	Z	2	19	34	37	71
2	25	6	x	32	0	Y	39	7	Z	7	19	78	26	104
2	25	7	x	30	4	Y	18	5	Z	31	13	79	22	101
2	25	8	x	22	12	Y	20	11	Z	5	22	47	45	92
2	25	9	x	13	9	Y	32	0	Z	0	18	45	27	72
2	25	10	x	0	21	Y	0	22	Z	0	27	0	70	70
2	26	1	x	13	2	Y	21	13	Z	31	3	65	18	83
2	26	2	x	3	11	Y	17	14	Z	29	5	49	30	79
2	26	3	x	43	0	Y	29	2	Z	0	13	72	15	87
2	26	4	x	4	0	Y	0	13	Z	26	0	30	13	43
2	26	5	x	17	0	Y	0	10	Z	0	26	17	36	53
2	26	6	x	36	2	Y	27	2	Z	30	0	93	4	97
2	26	7	x	45	0	Y	19	14	Z	9	15	73	29	102
2	26	8	x	14	0	Y	8	0	Z	3	0	25	0	25
2	26	9	x	48	0	Y	45	3	Z	38	0	131	3	134
2	26	10	x	29	8	Y	41	3	Z	38	1	108	12	120
2	28	1	x	1	7	Y	16	0	Z	0	5	17	12	29
2	28	2	x	1	14	Y	18	0	Z	14	7	33	21	54
2	28	3	x	26	0	Y	19	5	Z	10	1	55	6	61
2	28	4	x	29	2	Y	4	13	Z	3	8	36	23	59
2	28	5	x	21	0	Y	17	0	Z	1	0	39	0	39
2	28	6	x	42	0	Y	27	9	Z	13	18	82	27	109
2	28	7	x	6	2	Y	1	1	Z	2	1	9	4	13
2	28	8	x	32	0	Y	0	45	Z	32	0	64	45	109
2	28	9	x	7	0	Y	34	0	Z	27	5	68	5	73
2	28	10	x	7	0	Y	13	0	Z	3	0	23	0	23
2	30	1	x	28	0	Y	17	8	Z	0	13	45	21	66
2	30	2	x	16	0	Y	25	4	Z	4	12	45	16	61
2	30	3	x	32	7	Y	32	4	Z	40	0	104	11	115
2	30	4	x	0	10	Y	16	11	Z	9	0	25	21	46
2	30	5	x	0	19	Y	5	27	Z	3	27	8	73	81
2	30	6	x	23	2	Y	25	14	Z	26	6	74	22	96
2	30	7	x	21	5	Y	25	11	Z	12	16	58	32	90
2	30	8	x	29	0	Y	38	0	Z	26	0	93	0	93
2	30	9	x	0	14	Y	4	23	Z	9	24	13	61	74
2	30	10	x	0	5	Y	2	23	Z	15	10	17	38	55
2	35	1	x	14	1	Y	2	14	Z	6	18	22	33	55
2	35	2	x	0	0	Y	1	0	Z	3	0	4	0	4
2	35	3	x	1	0	Y	10	1	Z	29	0	40	1	41
2	35	4	x	14	0	Y	27	0	Z	25	0	66	0	66
2	35	5	x	2	0	Y	17	0	Z	21	0	40	0	40
2	35	6	x	8	1	Y	17	12	Z	8	11	33	24	57
2	35	7	x	8	0	Y	18	5	Z	12	3	38	8	46
2	35	8	x	1	0	Y	0	0	Z	1	1	2	1	3
2	35	9	x	2	0	Y	8	0	Z	8	0	18	0	18
2	35	10	x	3	0	Y	2	5	Z	19	0	24	5	29
2	39	1	x	3	0	Y	23	4	Z	2	15	28	19	47
2	39	2	x	5	0	Y	11	0	Z	4	5	20	5	25
2	39	3	x	11	1	Y	1	1	Z	0	2	12	4	16
2	39	4	x	6	0	Y	13	0	Z	23	0	42	0	42
2	39	5	x	0	0	Y	0	7	Z	0	2	0	9	9
2	39	6	x	12	0	Y	18	0	Z	18	1	48	1	49
2	39	7	x	4	0	Y	0	5	Z	0	18	4	23	27
2	39	8	x	12	0	Y	0	0	Z	22	3	34	3	37
2	39	9	x	0	0	Y	0	0	Z	0	0	0	0	0
2	39	10	x	16	0	Y	0	0	Z	16	0	32	0	32
2	47	1	x	19	17	Y	26	6	Z	17	9	62	32	94
2	47	2	x	0	6	Y	18	3	Z	26	0	44	9	53
2	47	3	x	21	9	Y	36	9	Z	39	0	96	18	114
2	47	4	x	0	0	Y	0	0	Z	0	0	0	0	0
2	47	5	x	11	1	Y	27	0	Z	6	0	44	1	45
2	47	6	x	9	2	Y	1	0	Z	4	0	14	2	16
2	47	7	x	16	6	Y	35	1	Z	18	10	69	17	86
2	47	8	x	26	0	Y	19	0	Z	10	0	55	0	55
2	47	9	x	43	1	Y	30	0	Z	27	0	100	1	101
2	47	10	x	19	8	Y	34	6	Z	0	33	53	47	100
2	50	1	x	9	8	Y	25	4	Z	9	0	43	12	55
2	50	2	x	14	0	Y	17	5	Z	7	8	38	13	51
2	50	3	x	16	6	Y	5	7	Z	0	19	21	32	53
2	50	4	x	2	10	Y	19	14	Z	29	0	50	24	74
2	50	5	x	30	0	Y	25	4	Z	24	0	79	4	83
2	50	6	x	37	0	Y	42	6	Z	6	18	85	24	109
2	50	7	x	45	0	Y	21	0	Z	19	0	85	0	85
2	50	8	x	0	20	Y	4	26	Z	21	7	25	53	78
2	50	9	x	30	0	Y	42	2	Z	25	0	97	2	99
2	50	10	x	5	9	Y	26	2	Z	26	0	57	11	68
2	53	1	x	0	18	Y	6	24	Z	32	4	38	46	84
2	53	2	x	24	7	Y	5	24	Z	2	14	31	45	76
2	53	3	x	0	1	Y	0	21	Z	0	25	0	47	47
2	53	4	x	35	0	Y	0	59	Z	35	0	70	59	129
2	53	5	x	39	0	Y	10	9	Z	0	18	49	27	76
2	53	6	x	0	9	Y	0	15	Z	0	1	0	25	25
2	53	7	x	34	0	Y	28	9	Z	13	7	75	16	91
2	53	8	x	25	0	Y	11	5	Z	0	28	36	33	69
2	53	9	x	10	0	Y	28	1	Z	3	14	41	15	56
2	53	10	x	26	0	Y	57	5	Z	0	23	83	28	111
2	55	1	x	0	4	Y	7	3	Z	10	2	17	9	26
2	55	2	x	1	8	Y	15	3	Z	27	0	43	11	54
2	55	3	x	32	0	Y	19	7	Z	1	35	52	42	94
2	55	4	x	0	13	Y	0	18	Z	0	15	0	46	46
2	55	5	x	0	12	Y	0	26	Z	0	28	0	66	66
2	55	6	x	17	16	Y	1	37	Z	0	27	18	80	98
2	55	7	x	16	0	Y	19	0	Z	5	0	40	0	40
2	55	8	x	0	1	Y	0	2	Z	0	11	0	14	14
2	55	9	x	0	10	Y	0	38	Z	0	34	0	82	82
2	55	10	x	0	18	Y	0	31	Z	27	0	27	49	76
2	56	1	x	2	0	Y	0	10	Z	0	8	2	18	20
2	56	2	x	0	10	Y	0	11	Z	0	3	0	24	24
2	56	3	x	0	11	Y	0	25	Z	0	25	0	61	61
2	56	4	x	11	5	Y	0	23	Z	0	24	11	52	63
2	56	5	x	2	7	Y	0	0	Z	0	0	2	7	9
2	56	6	x	2	7	Y	28	7	Z	0	22	30	36	66
2	56	7	x	7	3	Y	24	7	Z	1	16	32	26	58
2	56	8	x	0	3	Y	0	16	Z	0	12	0	31	31
2	56	9	x	9	6	Y	0	22	Z	0	16	9	44	53
2	56	10	x	0	3	Y	0	15	Z	0	12	0	30	30
2	57	1	x	6	0	Y	36	0	Z	15	9	57	9	66
2	57	2	x	12	0	Y	8	0	Z	10	1	30	1	31
2	57	3	x	0	1	Y	34	1	Z	27	0	61	2	63
2	57	4	x	0	0	Y	25	0	Z	37	0	62	0	62
2	57	5	x	2	0	Y	5	4	Z	5	10	12	14	26
2	57	6	x	0	0	Y	0	0	Z	1	4	1	4	5
2	57	7	x	0	0	Y	9	1	Z	17	1	26	2	28
2	57	8	x	2	0	Y	25	0	Z	11	0	38	0	38
2	57	9	x	0	0	Y	1	0	Z	7	0	8	0	8
2	57	10	x	2	0	Y	18	0	Z	36	0	56	0	56
2	60	1	x	2	3	Y	0	0	Z	0	0	2	3	5
2	60	2	x	0	3	Y	0	14	Z	33	2	33	19	52
2	60	3	x	10	1	Y	22	10	Z	40	0	72	11	83
2	60	4	x	14	9	Y	10	4	Z	1	0	25	13	38
2	60	5	x	0	5	Y	0	16	Z	0	19	0	40	40
2	60	6	x	0	2	Y	2	1	Z	4	1	6	4	10
2	60	7	x	0	0	Y	8	7	Z	13	3	21	10	31
2	60	8	x	0	3	Y	0	10	Z	0	13	0	26	26
2	60	9	x	11	0	Y	8	2	Z	0	6	19	8	27
2	60	10	x	0	1	Y	6	1	Z	17	4	23	6	29
2	61	1	x	0	2	Y	28	0	Z	12	8	40	10	50
2	61	2	x	48	0	Y	29	0	Z	22	0	99	0	99
2	61	3	x	0	0	Y	0	9	Z	0	18	0	27	27
2	61	4	x	2	2	Y	11	9	Z	18	7	31	18	49
2	61	5	x	0	15	Y	0	24	Z	0	19	0	58	58
2	61	6	x	0	5	Y	4	1	Z	20	0	24	6	30
2	61	7	x	0	2	Y	0	13	Z	0	15	0	30	30
2	61	8	x	14	0	Y	0	0	Z	0	0	14	0	14
2	61	9	x	0	6	Y	0	10	Z	0	10	0	26	26
2	61	10	x	10	2	Y	19	3	Z	24	4	53	9	62
2	64	1	x	0	0	Y	0	0	Z	0	0	0	0	0
2	64	2	x	0	1	Y	1	7	Z	11	6	12	14	26
2	64	3	x	0	9	Y	0	0	Z	0	0	0	9	9
2	64	4	x	12	2	Y	14	0	Z	0	1	26	3	29
2	64	5	x	8	7	Y	0	13	Z	0	23	8	43	51
2	64	6	x	15	0	Y	21	0	Z	25	0	61	0	61
2	64	7	x	3	6	Y	0	10	Z	0	9	3	25	28
2	64	8	x	1	4	Y	0	3	Z	2	9	3	16	19
2	64	9	x	0	1	Y	0	3	Z	0	7	0	11	11
2	64	10	x	0	3	Y	0	0	Z	0	2	0	5	5
2	71	1	x	7	0	Y	1	7	Z	0	18	8	25	33
2	71	2	x	33	0	Y	32	0	Z	27	0	92	0	92
2	71	3	x	42	0	Y	42	0	Z	28	0	112	0	112
2	71	4	x	31	0	Y	0	0	Z	0	0	31	0	31
2	71	5	x	16	0	Y	4	0	Z	0	1	20	1	21
2	71	6	x	0	1	Y	37	0	Z	0	0	37	1	38
2	71	7	x	4	0	Y	51	0	Z	26	0	81	0	81
2	71	8	x	11	0	Y	0	0	Z	0	16	11	16	27
2	71	9	x	11	7	Y	50	0	Z	9	7	70	14	84
2	71	10	x	16	0	Y	24	0	Z	38	0	78	0	78
2	72	1	x	25	0	Y	15	0	Z	28	0	68	0	68
2	72	2	x	8	9	Y	0	23	Z	0	33	8	65	73
2	72	3	x	0	2	Y	0	20	Z	0	24	0	46	46
2	72	4	x	4	25	Y	34	0	Z	20	8	58	33	91
2	72	5	x	58	0	Y	38	2	Z	3	28	99	30	129
2	72	6	x	12	4	Y	0	28	Z	2	23	14	55	69
2	72	7	x	1	5	Y	3	19	Z	0	26	4	50	54
2	72	8	x	0	18	Y	0	22	Z	0	27	0	67	67
2	72	9	x	5	11	Y	0	28	Z	0	20	5	59	64
2	72	10	x	5	5	Y	20	13	Z	27	3	52	21	73
2	73	1	x	0	0	Y	5	0	Z	0	10	5	10	15
2	73	2	x	0	4	Y	0	18	Z	0	18	0	40	40
2	73	3	x	0	0	Y	11	16	Z	25	0	36	16	52
2	73	4	x	0	9	Y	0	21	Z	26	3	26	33	59
2	73	5	x	25	2	Y	0	0	Z	13	6	38	8	46
2	73	6	x	33	0	Y	0	34	Z	1	19	34	53	87
2	73	7	x	1	0	Y	10	0	Z	9	0	20	0	20
2	73	8	x	0	6	Y	0	15	Z	0	18	0	39	39
2	73	9	x	0	3	Y	5	5	Z	1	9	6	17	23
2	73	10	x	4	6	Y	5	23	Z	9	9	18	38	56
2	75	1	x	0	17	Y	1	16	Z	0	14	1	47	48
2	75	2	x	4	25	Y	6	24	Z	30	0	40	49	89
2	75	3	x	42	7	Y	0	21	Z	0	18	42	46	88
2	75	4	x	0	33	Y	20	12	Z	0	46	20	91	111
2	75	5	x	2	6	Y	0	0	Z	0	0	2	6	8
2	75	6	x	13	6	Y	28	4	Z	3	22	44	32	76
2	75	7	x	0	9	Y	2	0	Z	14	0	16	9	25
2	75	8	x	10	16	Y	0	31	Z	3	28	13	75	88
2	75	9	x	8	8	Y	19	15	Z	24	9	51	32	83
2	75	10	x	0	20	Y	24	15	Z	24	4	48	39	87
2	77	1	x	0	0	Y	0	0	Z	0	0	0	0	0
2	77	2	x	6	0	Y	14	0	Z	7	0	27	0	27
2	77	3	x	0	12	Y	0	16	Z	0	21	0	49	49
2	77	4	x	0	0	Y	0	1	Z	0	4	0	5	5
2	77	5	x	0	14	Y	0	17	Z	0	22	0	53	53
2	77	6	x	0	0	Y	25	0	Z	24	0	49	0	49
2	77	7	x	0	0	Y	0	0	Z	0	0	0	0	0
2	77	8	x	0	0	Y	0	0	Z	0	0	0	0	0
2	77	9	x	6	5	Y	3	6	Z	0	0	9	11	20
2	77	10	x	12	2	Y	36	10	Z	16	16	64	28	92
3	3	1	x	1	15	Y	0	0	Z	0	0	1	15	16
3	3	2	x	0	11	Y	1	11	Z	9	6	10	28	38
3	3	3	x	35	0	Y	18	0	Z	35	0	88	0	88
3	3	4	x	0	2	Y	0	4	Z	1	21	1	27	28
3	3	5	x	12	9	Y	38	0	Z	20	0	70	9	79
3	3	6	x	9	8	Y	43	2	Z	27	4	79	14	93
3	3	7	x	5	13	Y	0	0	Z	0	0	5	13	18
3	3	8	x	0	17	Y	0	22	Z	2	37	2	76	78
3	3	9	x	33	0	Y	21	0	Z	36	0	90	0	90
3	3	10	x	11	0	Y	2	0	Z	0	0	13	0	13
3	7	1	x	0	4	Y	0	7	Z	0	6	0	17	17
3	7	2	x	0	7	Y	1	3	Z	2	7	3	17	20
3	7	3	x	0	18	Y	0	10	Z	2	16	2	44	46
3	7	4	x	0	36	Y	0	9	Z	0	21	0	66	66
3	7	5	x	0	7	Y	1	5	Z	0	6	1	18	19
3	7	6	x	0	3	Y	0	17	Z	0	23	0	43	43
3	7	7	x	4	0	Y	9	0	Z	4	0	17	0	17
3	7	8	x	1	20	Y	0	13	Z	0	11	1	44	45
3	7	9	x	1	7	Y	0	0	Z	0	0	1	7	8
3	7	10	x	0	5	Y	5	14	Z	7	4	12	23	35
3	8	1	x	1	1	Y	0	4	Z	0	7	1	12	13
3	8	2	x	15	0	Y	19	0	Z	24	0	58	0	58
3	8	3	x	15	0	Y	2	3	Z	5	5	22	8	30
3	8	4	x	5	0	Y	7	0	Z	17	0	29	0	29
3	8	5	x	7	0	Y	17	0	Z	2	0	26	0	26
3	8	6	x	10	0	Y	0	7	Z	0	16	10	23	33
3	8	7	x	0	0	Y	0	7	Z	0	14	0	21	21
3	8	8	x	15	4	Y	15	0	Z	0	0	30	4	34
3	8	9	x	9	0	Y	5	1	Z	0	0	14	1	15
3	8	10	x	1	1	Y	16	0	Z	30	0	47	1	48
3	12	1	x	11	0	Y	7	15	Z	7	6	25	21	46
3	12	2	x	8	7	Y	9	4	Z	9	1	26	12	38
3	12	3	x	0	26	Y	0	29	Z	0	28	0	83	83
3	12	4	x	0	37	Y	0	21	Z	0	15	0	73	73
3	12	5	x	0	18	Y	1	13	Z	0	13	1	44	45
3	12	6	x	0	13	Y	0	15	Z	0	15	0	43	43
3	12	7	x	0	13	Y	7	6	Z	12	0	19	19	38
3	12	8	x	35	1	Y	0	0	Z	0	0	35	1	36
3	12	9	x	0	9	Y	10	2	Z	17	3	27	14	41
3	12	10	x	0	46	Y	0	20	Z	0	0	0	66	66
3	17	1	x	12	0	Y	3	2	Z	25	5	40	7	47
3	17	2	x	12	7	Y	0	18	Z	0	25	12	50	62
3	17	3	x	0	7	Y	0	8	Z	0	17	0	32	32
3	17	4	x	0	23	Y	0	19	Z	8	18	8	60	68
3	17	5	x	6	9	Y	10	2	Z	11	7	27	18	45
3	17	6	x	8	1	Y	0	7	Z	0	21	8	29	37
3	17	7	x	8	5	Y	4	9	Z	0	15	12	29	41
3	17	8	x	21	0	Y	5	0	Z	21	0	47	0	47
3	17	9	x	3	1	Y	1	1	Z	9	4	13	6	19
3	17	10	x	7	9	Y	11	0	Z	42	0	60	9	69
3	18	1	x	16	7	Y	23	0	Z	9	0	48	7	55
3	18	2	x	11	4	Y	3	0	Z	0	0	14	4	18
3	18	3	x	0	5	Y	0	1	Z	6	0	6	6	12
3	18	4	x	0	8	Y	0	12	Z	0	13	0	33	33
3	18	5	x	0	6	Y	0	8	Z	0	9	0	23	23
3	18	6	x	0	0	Y	4	5	Z	1	5	5	10	15
3	18	7	x	0	2	Y	0	2	Z	0	8	0	12	12
3	18	8	x	1	3	Y	8	0	Z	2	12	11	15	26
3	18	9	x	0	4	Y	0	4	Z	0	8	0	16	16
3	18	10	x	5	4	Y	11	1	Z	7	0	23	5	28
3	24	1	x	0	0	Y	0	0	Z	0	0	0	0	0
3	24	2	x	0	18	Y	10	8	Z	23	5	33	31	64
3	24	3	x	14	1	Y	10	12	Z	0	27	24	40	64
3	24	4	x	17	0	Y	6	0	Z	6	0	29	0	29
3	24	5	x	0	8	Y	0	0	Z	1	0	1	8	9
3	24	6	x	0	17	Y	16	8	Z	17	7	33	32	65
3	24	7	x	0	0	Y	4	0	Z	12	14	16	14	30
3	24	8	x	5	0	Y	6	1	Z	0	7	11	8	19
3	24	9	x	0	4	Y	0	0	Z	2	0	2	4	6
3	24	10	x	0	27	Y	14	10	Z	19	14	33	51	84
3	25	1	x	0	0	Y	0	8	Z	1	10	1	18	19
3	25	2	x	0	2	Y	0	11	Z	0	20	0	33	33
3	25	3	x	0	10	Y	5	11	Z	0	13	5	34	39
3	25	4	x	4	0	Y	0	0	Z	1	0	5	0	5
3	25	5	x	0	8	Y	0	7	Z	0	4	0	19	19
3	25	6	x	0	12	Y	0	7	Z	0	9	0	28	28
3	25	7	x	18	1	Y	6	4	Z	7	2	31	7	38
3	25	8	x	0	2	Y	0	0	Z	0	0	0	2	2
3	25	9	x	0	3	Y	0	2	Z	0	4	0	9	9
3	25	10	x	2	1	Y	0	4	Z	0	0	2	5	7
3	26	1	x	8	4	Y	19	4	Z	1	4	28	12	40
3	26	2	x	8	2	Y	3	24	Z	0	3	11	29	40
3	26	3	x	0	17	Y	1	14	Z	2	24	3	55	58
3	26	4	x	7	0	Y	28	0	Z	26	0	61	0	61
3	26	5	x	37	0	Y	37	0	Z	20	1	94	1	95
3	26	6	x	26	0	Y	22	0	Z	8	0	56	0	56
3	26	7	x	0	5	Y	8	0	Z	14	0	22	5	27
3	26	8	x	17	0	Y	27	0	Z	22	0	66	0	66
3	26	9	x	2	0	Y	21	0	Z	16	0	39	0	39
3	26	10	x	3	0	Y	33	0	Z	15	0	51	0	51
3	28	1	x	0	0	Y	0	0	Z	13	0	13	0	13
3	28	2	x	0	1	Y	0	1	Z	0	8	0	10	10
3	28	3	x	0	0	Y	0	0	Z	1	6	1	6	7
3	28	4	x	0	1	Y	5	0	Z	0	33	5	34	39
3	28	5	x	6	0	Y	28	0	Z	20	0	54	0	54
3	28	6	x	6	1	Y	12	1	Z	19	1	37	3	40
3	28	7	x	0	0	Y	1	2	Z	11	1	12	3	15
3	28	8	x	19	0	Y	20	1	Z	1	6	40	7	47
3	28	9	x	3	0	Y	6	3	Z	10	1	19	4	23
3	28	10	x	0	0	Y	10	5	Z	10	5	20	10	30
3	30	1	x	0	1	Y	2	2	Z	8	10	10	13	23
3	30	2	x	0	0	Y	0	0	Z	0	0	0	0	0
3	30	3	x	0	6	Y	9	2	Z	6	2	15	10	25
3	30	4	x	6	1	Y	27	0	Z	3	15	36	16	52
3	30	5	x	7	2	Y	3	0	Z	6	0	16	2	18
3	30	6	x	24	0	Y	5	2	Z	2	3	31	5	36
3	30	7	x	8	0	Y	1	17	Z	17	0	26	17	43
3	30	8	x	21	0	Y	22	0	Z	16	0	59	0	59
3	30	9	x	0	13	Y	0	23	Z	0	25	0	61	61
3	30	10	x	0	10	Y	5	4	Z	12	0	17	14	31
3	35	1	x	0	1	Y	2	0	Z	9	9	11	10	21
3	35	2	x	4	1	Y	5	0	Z	7	0	16	1	17
3	35	3	x	14	3	Y	14	9	Z	0	10	28	22	50
3	35	4	x	0	1	Y	0	1	Z	0	5	0	7	7
3	35	5	x	0	14	Y	0	12	Z	0	14	0	40	40
3	35	6	x	30	2	Y	10	0	Z	16	0	56	2	58
3	35	7	x	0	1	Y	0	0	Z	19	0	19	1	20
3	35	8	x	21	0	Y	0	0	Z	13	0	34	0	34
3	35	9	x	3	2	Y	8	0	Z	1	2	12	4	16
3	35	10	x	31	2	Y	13	0	Z	8	0	52	2	54
3	39	1	x	11	1	Y	0	2	Z	0	26	11	29	40
3	39	2	x	8	1	Y	2	1	Z	13	4	23	6	29
3	39	3	x	16	0	Y	31	0	Z	29	0	76	0	76
3	39	4	x	8	6	Y	18	9	Z	13	5	39	20	59
3	39	5	x	0	0	Y	4	0	Z	0	17	4	17	21
3	39	6	x	1	0	Y	12	11	Z	19	0	32	11	43
3	39	7	x	0	0	Y	7	0	Z	19	0	26	0	26
3	39	8	x	19	0	Y	0	0	Z	0	0	19	0	19
3	39	9	x	0	0	Y	12	7	Z	11	9	23	16	39
3	39	10	x	0	0	Y	0	1	Z	0	2	0	3	3
3	47	1	x	18	1	Y	22	0	Z	22	0	62	1	63
3	47	2	x	13	0	Y	25	0	Z	26	0	64	0	64
3	47	3	x	0	0	Y	19	0	Z	21	0	40	0	40
3	47	4	x	11	0	Y	20	0	Z	17	0	48	0	48
3	47	5	x	7	0	Y	13	0	Z	17	0	37	0	37
3	47	6	x	24	2	Y	28	0	Z	18	0	70	2	72
3	47	7	x	0	1	Y	18	0	Z	21	0	39	1	40
3	47	8	x	29	0	Y	30	0	Z	28	0	87	0	87
3	47	9	x	0	0	Y	1	0	Z	0	0	1	0	1
3	47	10	x	0	8	Y	11	0	Z	18	0	29	8	37
3	50	1	x	0	6	Y	1	5	Z	0	4	1	15	16
3	50	2	x	0	0	Y	0	0	Z	6	0	6	0	6
3	50	3	x	6	4	Y	5	7	Z	0	18	11	29	40
3	50	4	x	1	5	Y	27	1	Z	9	8	37	14	51
3	50	5	x	9	0	Y	11	0	Z	7	0	27	0	27
3	50	6	x	26	2	Y	23	1	Z	1	3	50	6	56
3	50	7	x	0	0	Y	0	1	Z	0	7	0	8	8
3	50	8	x	22	0	Y	11	9	Z	4	8	37	17	54
3	50	9	x	5	2	Y	0	18	Z	0	17	5	37	42
3	50	10	x	16	4	Y	1	12	Z	0	1	17	17	34
3	53	1	x	12	11	Y	9	8	Z	3	0	24	19	43
3	53	2	x	2	0	Y	3	10	Z	0	13	5	23	28
3	53	3	x	1	8	Y	13	6	Z	5	18	19	32	51
3	53	4	x	0	8	Y	0	5	Z	28	1	28	14	42
3	53	5	x	0	0	Y	0	0	Z	0	0	0	0	0
3	53	6	x	2	0	Y	12	0	Z	11	0	25	0	25
3	53	7	x	9	0	Y	0	0	Z	0	0	9	0	9
3	53	8	x	0	0	Y	0	5	Z	0	11	0	16	16
3	53	9	x	12	0	Y	4	1	Z	10	4	26	5	31
3	53	10	x	15	0	Y	7	0	Z	2	0	24	0	24
3	55	1	x	5	9	Y	0	10	Z	0	20	5	39	44
3	55	2	x	0	0	Y	1	0	Z	0	0	1	0	1
3	55	3	x	15	4	Y	2	12	Z	19	9	36	25	61
3	55	4	x	14	3	Y	3	15	Z	5	15	22	33	55
3	55	5	x	0	6	Y	2	6	Z	11	16	13	28	41
3	55	6	x	23	0	Y	15	0	Z	10	12	48	12	60
3	55	7	x	20	5	Y	5	18	Z	25	5	50	28	78
3	55	8	x	11	1	Y	0	14	Z	0	33	11	48	59
3	55	9	x	11	0	Y	0	18	Z	4	16	15	34	49
3	55	10	x	10	12	Y	8	18	Z	1	23	19	53	72
3	56	1	x	20	0	Y	23	0	Z	40	0	83	0	83
3	56	2	x	0	0	Y	0	1	Z	1	0	1	1	2
3	56	3	x	11	5	Y	23	2	Z	0	23	34	30	64
3	56	4	x	0	1	Y	4	1	Z	31	0	35	2	37
3	56	5	x	23	0	Y	39	0	Z	53	0	115	0	115
3	56	6	x	0	12	Y	0	0	Z	0	0	0	12	12
3	56	7	x	3	3	Y	14	0	Z	7	0	24	3	27
3	56	8	x	3	0	Y	25	0	Z	17	5	45	5	50
3	56	9	x	0	3	Y	0	0	Z	0	0	0	3	3
3	56	10	x	0	0	Y	0	5	Z	0	16	0	21	21
3	57	1	x	0	1	Y	0	10	Z	3	9	3	20	23
3	57	2	x	0	0	Y	4	0	Z	3	0	7	0	7
3	57	3	x	0	0	Y	0	3	Z	5	0	5	3	8
3	57	4	x	12	0	Y	8	0	Z	6	0	26	0	26
3	57	5	x	0	0	Y	0	4	Z	0	1	0	5	5
3	57	6	x	5	2	Y	7	0	Z	0	5	12	7	19
3	57	7	x	7	0	Y	10	2	Z	0	0	17	2	19
3	57	8	x	24	0	Y	0	0	Z	0	5	24	5	29
3	57	9	x	2	0	Y	16	0	Z	6	10	24	10	34
3	57	10	x	9	3	Y	7	10	Z	1	30	17	43	60
3	60	1	x	7	0	Y	0	0	Z	0	0	7	0	7
3	60	2	x	20	0	Y	19	0	Z	16	0	55	0	55
3	60	3	x	0	5	Y	0	17	Z	0	13	0	35	35
3	60	4	x	1	6	Y	0	10	Z	0	20	1	36	37
3	60	5	x	20	1	Y	5	5	Z	13	9	38	15	53
3	60	6	x	0	2	Y	5	0	Z	12	0	17	2	19
3	60	7	x	15	0	Y	20	0	Z	22	0	57	0	57
3	60	8	x	0	3	Y	0	3	Z	0	1	0	7	7
3	60	9	x	17	1	Y	0	7	Z	0	12	17	20	37
3	60	10	x	0	4	Y	4	1	Z	43	0	47	5	52
3	61	1	x	6	2	Y	1	12	Z	2	32	9	46	55
3	61	2	x	27	0	Y	17	0	Z	3	4	47	4	51
3	61	3	x	14	1	Y	0	4	Z	1	19	15	24	39
3	61	4	x	3	4	Y	8	0	Z	25	0	36	4	40
3	61	5	x	0	2	Y	12	2	Z	22	2	34	6	40
3	61	6	x	0	4	Y	0	4	Z	2	7	2	15	17
3	61	7	x	3	4	Y	0	3	Z	0	9	3	16	19
3	61	8	x	0	2	Y	3	3	Z	0	28	3	33	36
3	61	9	x	9	0	Y	16	0	Z	10	0	35	0	35
3	61	10	x	0	3	Y	0	5	Z	22	4	22	12	34
3	64	1	x	0	0	Y	0	0	Z	0	0	0	0	0
3	64	2	x	0	5	Y	17	2	Z	3	10	20	17	37
3	64	3	x	15	11	Y	8	19	Z	0	0	23	30	53
3	64	4	x	0	2	Y	18	0	Z	12	2	30	4	34
3	64	5	x	9	4	Y	22	0	Z	1	0	32	4	36
3	64	6	x	0	7	Y	0	14	Z	0	18	0	39	39
3	64	7	x	0	0	Y	0	0	Z	0	0	0	0	0
3	64	8	x	0	14	Y	0	25	Z	0	21	0	60	60
3	64	9	x	0	1	Y	0	0	Z	2	0	2	1	3
3	64	10	x	10	2	Y	13	0	Z	0	0	23	2	25
3	71	1	x	3	4	Y	2	6	Z	23	0	28	10	38
3	71	2	x	0	3	Y	1	1	Z	6	9	7	13	20
3	71	3	x	0	4	Y	20	1	Z	21	0	41	5	46
3	71	4	x	0	3	Y	0	12	Z	0	27	0	42	42
3	71	5	x	0	22	Y	11	10	Z	15	19	26	51	77
3	71	6	x	8	2	Y	0	13	Z	0	18	8	33	41
3	71	7	x	0	0	Y	0	0	Z	0	25	0	25	25
3	71	8	x	1	0	Y	10	1	Z	24	1	35	2	37
3	71	9	x	23	0	Y	23	0	Z	29	2	75	2	77
3	71	10	x	11	6	Y	21	3	Z	21	0	53	9	62
3	72	1	x	1	4	Y	0	22	Z	0	30	1	56	57
3	72	2	x	0	4	Y	18	1	Z	13	16	31	21	52
3	72	3	x	1	3	Y	2	6	Z	1	27	4	36	40
3	72	4	x	0	0	Y	2	0	Z	0	0	2	0	2
3	72	5	x	1	2	Y	21	0	Z	18	10	40	12	52
3	72	6	x	29	3	Y	0	11	Z	0	31	29	45	74
3	72	7	x	1	3	Y	1	12	Z	0	24	2	39	41
3	72	8	x	8	0	Y	0	22	Z	6	12	14	34	48
3	72	9	x	0	0	Y	6	10	Z	30	3	36	13	49
3	72	10	x	25	0	Y	27	0	Z	22	7	74	7	81
3	73	1	x	0	6	Y	12	4	Z	22	10	34	20	54
3	73	2	x	3	1	Y	0	4	Z	24	3	27	8	35
3	73	3	x	0	1	Y	0	6	Z	7	3	7	10	17
3	73	4	x	9	1	Y	21	5	Z	36	4	66	10	76
3	73	5	x	0	10	Y	0	18	Z	2	29	2	57	59
3	73	6	x	10	0	Y	6	4	Z	12	0	28	4	32
3	73	7	x	14	0	Y	31	0	Z	25	0	70	0	70
3	73	8	x	4	0	Y	13	2	Z	0	25	17	27	44
3	73	9	x	0	0	Y	0	0	Z	0	5	0	5	5
3	73	10	x	7	0	Y	0	0	Z	0	0	7	0	7
3	75	1	x	0	7	Y	1	13	Z	8	0	9	20	29
3	75	2	x	8	4	Y	3	13	Z	0	0	11	17	28
3	75	3	x	8	7	Y	0	11	Z	7	0	15	18	33
3	75	4	x	0	6	Y	7	0	Z	9	0	16	6	22
3	75	5	x	0	3	Y	0	0	Z	0	2	0	5	5
3	75	6	x	22	0	Y	20	0	Z	17	0	59	0	59
3	75	7	x	0	0	Y	1	0	Z	0	2	1	2	3
3	75	8	x	0	17	Y	25	0	Z	0	0	25	17	42
3	75	9	x	0	4	Y	0	0	Z	1	0	1	4	5
3	75	10	x	0	8	Y	5	16	Z	18	2	23	26	49
3	77	1	x	1	10	Y	0	25	Z	0	28	1	63	64
3	77	2	x	0	4	Y	0	1	Z	0	11	0	16	16
3	77	3	x	14	1	Y	13	3	Z	29	0	56	4	60
3	77	4	x	25	0	Y	17	0	Z	10	0	52	0	52
3	77	5	x	16	2	Y	0	10	Z	21	0	37	12	49
3	77	6	x	3	5	Y	26	1	Z	32	1	61	7	68
3	77	7	x	0	0	Y	0	13	Z	9	13	9	26	35
3	77	8	x	0	4	Y	0	9	Z	8	0	8	13	21
3	77	9	x	0	14	Y	0	26	Z	7	19	7	59	66
3	77	10	x	0	0	Y	0	0	Z	1	0	1	0	1

## Sheet: Female data non-cured lines
OS=offspring
			Offspring were counted from 3 different vials over 7 days (vial X, Y and Z)
Block	Line	Individual	Day	# OS	Day	# OS	Day	# OS	Total OS
1	3	1	x	58	Y	25	Z	4	87
1	3	2	x	19	Y	20	Z	45	84
1	3	3	x	47	Y	18	Z	26	91
1	3	4	x	31	Y	13	Z	34	78
1	3	5	x	22	Y	5	Z	28	55
1	3	6	x	0	Y	0	Z	30	30
1	3	7	x	0	Y	0	Z	17	17
1	3	8	x	0	Y	1	Z	15	16
1	3	9	x	22	Y	15	Z	23	60
1	3	10	x	28	Y	23	Z	30	81
1	7	1	x	1	Y	0	Z	33	34
1	7	2	x	3	Y	5	Z	21	29
1	7	3	x	15	Y	9	Z	5	29
1	7	4	x	3	Y	2	Z	36	41
1	7	5	x	22	Y	17	Z	39	78
1	7	6	x	4	Y	0	Z	10	14
1	7	7	x	4	Y	10	Z	12	26
1	7	8	x	5	Y	3	Z	16	24
1	7	9	x	1	Y	5	Z	22	28
1	7	10	x	0	Y	2	Z	18	20
1	8	1	x	56	Y	18	Z	35	109
1	8	2	x	30	Y	27	Z	17	74
1	8	3	x	25	Y	18	Z	32	75
1	8	4	x	23	Y	21	Z	25	69
1	8	5	x	42	Y	15	Z	12	69
1	8	6	x	30	Y	24	Z	17	71
1	8	7	x	28	Y	21	Z	0	49
1	8	8	x	33	Y	23	Z	9	65
1	8	9	x	43	Y	31	Z	40	114
1	8	10	x	51	Y	22	Z	19	92
1	12	1	x	6	Y	12	Z	6	24
1	12	2	x	0	Y	0	Z	28	28
1	12	3	x	0	Y	0	Z	32	32
1	12	4	x	2	Y	5	Z	26	33
1	12	5	x	3	Y	12	Z	11	26
1	12	6	x	6	Y	12	Z	4	22
1	12	7	x	4	Y	4	Z	18	26
1	12	8	x	0	Y	1	Z	45	46
1	12	9	x	9	Y	0	Z	20	29
1	12	10	x	9	Y	4	Z	37	50
1	17	1	x	43	Y	20	Z	16	79
1	17	2	x	32	Y	13	Z	0	45
1	17	3	x	26	Y	19	Z	7	52
1	17	4	x	35	Y	13	Z	43	91
1	17	5	x	0	Y	0	Z		0
1	17	6	x	42	Y	17	Z	35	94
1	17	7	x	42	Y	21	Z	23	86
1	17	8	x	28	Y	14	Z	40	82
1	17	9	x	12	Y	15	Z	5	32
1	17	10	x	34	Y	21	Z	18	73
1	18	1	x	16	Y	14	Z	0	30
1	18	2	x	28	Y	7	Z	45	80
1	18	3	x	44	Y	15	Z	17	76
1	18	4	x	28	Y	17	Z	37	82
1	18	5	x	33	Y	12	Z	2	47
1	18	6	x	29	Y	12	Z	0	41
1	18	7	x	26	Y	18	Z	0	44
1	18	8	x	44	Y	18	Z	35	97
1	18	9	x	24	Y	11	Z	0	35
1	18	10	x	26	Y	14	Z	45	85
1	24	1	x	0	Y	6	Z	4	10
1	24	2	x	9	Y	13	Z	4	26
1	24	3	x	3	Y	4	Z	24	31
1	24	4	x	22	Y	4	Z	0	26
1	24	5	x	15	Y	20	Z	26	61
1	24	6	x	5	Y	9	Z	0	14
1	24	7	x	7	Y	17	Z	1	25
1	24	8	x	25	Y	10	Z	0	35
1	24	9	x	2	Y	15	Z	8	25
1	24	10	x	10	Y	11	Z	36	57
1	25	1	x	0	Y	0	Z	24	24
1	25	2	x	47	Y	30	Z	35	112
1	25	3	x	33	Y	28	Z	0	61
1	25	4	x	33	Y	17	Z	14	64
1	25	5	x	38	Y	24	Z	24	86
1	25	6	x	2	Y	5	Z	36	43
1	25	7	x	31	Y	18	Z	21	70
1	25	8	x	16	Y	21	Z	25	62
1	25	9	x	24	Y	12	Z	1	37
1	25	10	x	43	Y	24	Z	31	98
1	26	1	x	19	Y	9	Z	32	60
1	26	2	x	33	Y	21	Z	6	60
1	26	3	x	39	Y	35	Z	40	114
1	26	4	x	20	Y	14	Z	24	58
1	26	5	x	46	Y	31	Z	29	106
1	26	6	x	55	Y	23	Z	5	83
1	26	7	x	21	Y	0	Z	36	57
1	26	8	x	0	Y	1	Z	6	7
1	26	9	x	27	Y	18	Z	1	46
1	26	10	x	34	Y	17	Z	31	82
1	28	1	x	10	Y	0	Z	5	15
1	28	2	x	40	Y	16	Z	0	56
1	28	3	x	38	Y	26	Z	24	88
1	28	4	x	25	Y	24	Z	4	53
1	28	5	x	36	Y	29	Z	33	98
1	28	6	x	38	Y	14	Z	9	61
1	28	7	x	17	Y	8	Z	13	38
1	28	8	x	30	Y	27	Z	30	87
1	28	9	x	50	Y	17	Z	13	80
1	28	10	x	26	Y	15	Z	14	55
1	30	1	x	24	Y	21	Z	14	59
1	30	2	x	9	Y	13	Z	10	32
1	30	3	x	11	Y	4	Z	19	34
1	30	4	x	37	Y	25	Z	38	100
1	30	5	x	3	Y	0	Z	43	46
1	30	6	x	17	Y	14	Z	16	47
1	30	7	x	34	Y	10	Z	21	65
1	30	8	x	38	Y	11	Z	2	51
1	30	9	x	45	Y	18	Z	23	86
1	30	10	x	12	Y	13	Z	45	70
1	35	1	x	20	Y	7	Z	43	70
1	35	2	x	20	Y	17	Z	42	79
1	35	3	x	33	Y	15	Z	43	91
1	35	4	x	23	Y	8	Z	30	61
1	35	5	x	27	Y	13	Z	10	50
1	35	6	x	38	Y	11	Z	23	72
1	35	7	x	34	Y	18	Z	28	80
1	35	8	x	24	Y	15	Z	27	66
1	35	9	x	20	Y	16	Z	9	45
1	35	10	x	34	Y	9	Z	14	57
1	39	1	x	27	Y	23	Z	0	50
1	39	2	x	44	Y	25	Z	38	107
1	39	3	x	41	Y	13	Z	45	99
1	39	4	x	24	Y	20	Z	20	64
1	39	5	x	24	Y	32	Z	30	86
1	39	6	x	37	Y	20	Z	23	80
1	39	7	x	30	Y	24	Z	19	73
1	39	8	x	40	Y	21	Z	34	95
1	39	9	x	36	Y	14	Z	44	94
1	39	10	x	35	Y	17	Z	10	62
1	47	1	x	22	Y	19	Z	14	55
1	47	2	x	50	Y	19	Z	11	80
1	47	3	x	41	Y	24	Z	14	79
1	47	4	x	35	Y	14	Z	28	77
1	47	5	x	31	Y	13	Z	21	65
1	47	6	x	11	Y	0	Z	15	26
1	47	7	x	52	Y	18	Z	0	70
1	47	8	x	38	Y	15	Z	11	64
1	47	9	x	36	Y	24	Z	4	64
1	47	10	x	33	Y	19	Z	18	70
1	50	1	x	22	Y	8	Z	11	41
1	50	2	x	32	Y	10	Z	1	43
1	50	3	x	21	Y	5	Z	36	62
1	50	4	x	6	Y	0	Z	1	7
1	50	5	x	16	Y	15	Z	17	48
1	50	6	x	29	Y	13	Z	37	79
1	50	7	x	11	Y	5	Z	2	18
1	50	8	x	29	Y	16	Z	0	45
1	50	9	x	33	Y	14	Z	0	47
1	50	10	x	37	Y	18	Z	35	90
1	53	1	x	58	Y	24	Z	7	89
1	53	2	x	37	Y	24	Z	0	61
1	53	3	x	30	Y	20	Z	35	85
1	53	4	x	40	Y	23	Z	36	99
1	53	5	x	28	Y	11	Z	4	43
1	53	6	x	37	Y	26	Z	36	99
1	53	7	x	19	Y	22	Z	0	41
1	53	8	x	40	Y	16	Z	31	87
1	53	9	x	33	Y	27	Z	32	92
1	53	10	x	26	Y	13	Z	23	62
1	55	1	x	29	Y	3	Z	16	48
1	55	2	x	34	Y	18	Z	43	95
1	55	3	x	33	Y	16	Z	25	74
1	55	4	x	37	Y	16	Z	2	55
1	55	5	x	30	Y	8	Z	20	58
1	55	6	x	34	Y	4	Z	24	62
1	55	7	x	27	Y	21	Z	3	51
1	55	8	x	32	Y	6	Z	26	64
1	55	9	x	32	Y	21	Z	14	67
1	55	10	x	37	Y	19	Z	23	79
1	56	1	x	53	Y	24	Z	15	92
1	56	2	x	44	Y	29	Z	25	98
1	56	3	x	26	Y	0	Z	40	66
1	56	4	x	33	Y	7	Z	26	66
1	56	5	x	18	Y	0	Z	21	39
1	56	6	x	27	Y	21	Z	17	65
1	56	7	x	21	Y	0	Z	14	35
1	56	8	x	1	Y	2	Z	43	46
1	56	9	x	1	Y	1	Z	39	41
1	56	10	x	0	Y	1	Z	0	1
1	57	1	x	7	Y	10	Z	15	32
1	57	2	x	16	Y	24	Z	24	64
1	57	3	x	8	Y	4	Z	36	48
1	57	4	x	39	Y	27	Z	32	98
1	57	5	x	5	Y	8	Z	4	17
1	57	6	x	43	Y	17	Z	36	96
1	57	7	x	21	Y	17	Z	30	68
1	57	8	x	3	Y	25	Z	40	68
1	57	9	x	17	Y	10	Z	19	46
1	57	10	x	24	Y	11	Z	5	40
1	60	1	x	27	Y	16	Z	4	47
1	60	2	x	26	Y	12	Z	12	50
1	60	3	x	21	Y	15	Z	0	36
1	60	4	x	37	Y	22	Z	42	101
1	60	5	x	32	Y	20	Z	0	52
1	60	6	x	28	Y	20	Z	21	69
1	60	7	x	18	Y	13	Z	45	76
1	60	8	x	27	Y	16	Z	10	53
1	60	9	x	33	Y	20	Z	16	69
1	60	10	x	22	Y	13	Z	0	35
1	61	1	x	12	Y	4	Z	8	24
1	61	2	x	44	Y	8	Z	25	77
1	61	3	x	29	Y	9	Z	43	81
1	61	4	x	25	Y	9	Z	9	43
1	61	5	x	44	Y	0	Z	4	48
1	61	6	x	26	Y	12	Z	38	76
1	61	7	x	50	Y	20	Z	1	71
1	61	8	x	45	Y	10	Z	19	74
1	61	9	x	53	Y	17	Z	19	89
1	61	10	x	34	Y	17	Z	32	83
1	64	1	x	38	Y	18	Z	0	56
1	64	2	x	47	Y	0	Z	11	58
1	64	3	x	27	Y	23	Z	2	52
1	64	4	x	24	Y	20	Z	6	50
1	64	5	x	0	Y	22	Z	21	43
1	64	6	x	35	Y	17	Z	12	64
1	64	7	x	51	Y	20	Z	14	85
1	64	8	x	39	Y	19	Z	0	58
1	64	9	x	35	Y	22	Z	44	101
1	64	10	x	52	Y	22	Z	4	78
1	71	1	x	15	Y	6	Z	13	34
1	71	2	x	20	Y	16	Z	36	72
1	71	3	x	28	Y	21	Z	31	80
1	71	4	x	0	Y	1	Z	29	30
1	71	5	x	27	Y	19	Z	27	73
1	71	6	x	27	Y	9	Z	21	57
1	71	7	x	45	Y	31	Z	0	76
1	71	8	x	29	Y	26	Z	0	55
1	71	9	x	29	Y	16	Z	27	72
1	71	10	x	27	Y	6	Z	41	74
1	72	1	x	35	Y	6	Z	17	58
1	72	2	x	27	Y	27	Z	0	54
1	72	3	x	14	Y	11	Z	19	44
1	72	4	x	39	Y	0	Z	32	71
1	72	5	x	37	Y	31	Z	39	107
1	72	6	x	36	Y	13	Z	33	82
1	72	7	x	51	Y	28	Z	19	98
1	72	8	x	66	Y	19	Z	12	97
1	72	9	x	46	Y	22	Z	37	105
1	72	10	x	59	Y	30	Z	5	94
1	73	1	x	18	Y	1	Z	0	19
1	73	2	x	36	Y	26	Z	0	62
1	73	3	x	28	Y	31	Z	36	95
1	73	4	x	23	Y	19	Z	32	74
1	73	5	x	41	Y	32	Z	0	73
1	73	6	x	31	Y	12	Z	0	43
1	73	7	x	16	Y	2	Z	2	20
1	73	8	x	21	Y	9	Z	0	30
1	73	9	x	16	Y	0	Z	44	60
1	73	10	x	24	Y	1	Z	20	45
1	75	1	x	35	Y	26	Z	37	98
1	75	2	x	27	Y	14	Z	1	42
1	75	3	x	40	Y	21	Z	34	95
1	75	4	x	30	Y	22	Z	26	78
1	75	5	x	34	Y	20	Z	30	84
1	75	6	x	24	Y	20	Z	6	50
1	75	7	x	23	Y	17	Z	0	40
1	75	8	x	36	Y	15	Z	8	59
1	75	9	x	3	Y	2	Z	34	39
1	75	10	x	39	Y	23	Z	43	105
1	77	1	x	53	Y	16	Z	5	74
1	77	2	x	57	Y	6	Z	10	73
1	77	3	x	42	Y	16	Z	39	97
1	77	4	x	13	Y	12	Z	35	60
1	77	5	x	29	Y	5	Z	20	54
1	77	6	x	23	Y	13	Z	4	40
1	77	7	x	42	Y	23	Z	24	89
1	77	8	x	45	Y	22	Z	18	85
1	77	9	x	42	Y	18	Z	30	90
1	77	10	x	21	Y	10	Z	25	56
2	3	1	x	22	Y	30	Z	27	79
2	3	2	x	27	Y	35	Z	17	79
2	3	3	x	35	Y	4	Z	0	39
2	3	4	x	10	Y	34	Z	9	53
2	3	5	x	28	Y	32	Z	30	90
2	3	6	x	15	Y	13	Z	14	42
2	3	7	x	21	Y	14	Z	28	63
2	3	8	x	23	Y	18	Z	0	41
2	3	9	x	15	Y	5	Z	0	20
2	3	10	x	0	Y	20	Z	0	20
2	7	1	x	5	Y	8	Z	3	16
2	7	2	x	10	Y	12	Z	16	38
2	7	3	x	9	Y	23	Z	11	43
2	7	4	x	9	Y	14	Z	20	43
2	7	5	x	1	Y	8	Z	3	12
2	7	6	x	12	Y	9	Z	17	38
2	7	7	x	4	Y	15	Z	17	36
2	7	8	x	8	Y	12	Z	17	37
2	7	9	x	6	Y	9	Z	26	41
2	7	10	x	0	Y	3	Z	3	6
2	8	1	x	34	Y	31	Z	20	85
2	8	2	x	36	Y	25	Z	26	87
2	8	3	x	46	Y	14	Z	24	84
2	8	4	x	15	Y	14	Z	29	58
2	8	5	x	32	Y	18	Z	23	73
2	8	6	x	29	Y	26	Z	28	83
2	8	7	x	27	Y	18	Z	0	45
2	8	8	x	23	Y	29	Z	26	78
2	8	9	x	22	Y	17	Z	9	48
2	8	10	x	30	Y	30	Z	29	89
2	12	1	x	6	Y	13	Z	12	31
2	12	2	x	5	Y	9	Z	12	26
2	12	3	x	4	Y	14	Z	20	38
2	12	4	x	2	Y	14	Z	14	30
2	12	5	x	2	Y	12	Z	39	53
2	12	6	x	5	Y	0	Z	0	5
2	12	7	x	2	Y	17	Z	22	41
2	12	8	x	4	Y	13	Z	20	37
2	12	9	x	2	Y	14	Z	13	29
2	12	10	x	0	Y	8	Z	14	22
2	17	1	x	26	Y	24	Z	32	82
2	17	2	x	16	Y	8	Z	9	33
2	17	3	x	28	Y	12	Z	15	55
2	17	4	x	32	Y	23	Z	22	77
2	17	5	x	23	Y	11	Z	20	54
2	17	6	x	24	Y	17	Z	30	71
2	17	7	x	26	Y	20	Z	23	69
2	17	8	x	21	Y	11	Z	22	54
2	17	9	x	9	Y	13	Z	14	36
2	17	10	x	0	Y	0	Z	0	0
2	18	1	x	11	Y	12	Z	18	41
2	18	2	x	9	Y	15	Z	17	41
2	18	3	x	26	Y	31	Z	18	75
2	18	4	x	7	Y	19	Z	24	50
2	18	5	x	15	Y	8	Z	0	23
2	18	6	x	9	Y	28	Z	22	59
2	18	7	x	4	Y	25	Z	24	53
2	18	8	x	7	Y	22	Z	26	55
2	18	9	x	9	Y	14	Z	22	45
2	18	10	x	8	Y	23	Z	28	59
2	24	1	x	8	Y	35	Z	23	66
2	24	2	x	6	Y	22	Z	21	49
2	24	3	x	2	Y	11	Z	24	37
2	24	4	x	5	Y	20	Z	12	37
2	24	5	x	18	Y	30	Z	25	73
2	24	6	x	6	Y	9	Z	17	32
2	24	7	x	8	Y	18	Z	19	45
2	24	8	x	5	Y	17	Z	12	34
2	24	9	x	0	Y	0	Z	0	0
2	24	10	x	1	Y	24	Z	12	37
2	25	1	x	26	Y	22	Z	13	61
2	25	2	x	22	Y	19	Z	23	64
2	25	3	x	10	Y	21	Z	33	64
2	25	4	x	21	Y	29	Z	28	78
2	25	5	x	19	Y	0	Z	0	19
2	25	6	x	31	Y	26	Z	18	75
2	25	7	x	21	Y	21	Z	16	58
2	25	8	x	21	Y	25	Z	29	75
2	25	9	x	29	Y	24	Z	27	80
2	25	10	x	5	Y	0	Z	0	5
2	26	1	x	19	Y	32	Z	15	66
2	26	2	x	16	Y	29	Z	0	45
2	26	3	x	28	Y	27	Z	25	80
2	26	4	x	1	Y	9	Z	5	15
2	26	5	x	35	Y	36	Z	31	102
2	26	6	x	51	Y	24	Z	22	97
2	26	7	x	17	Y	20	Z	30	67
2	26	8	x	8	Y	24	Z	20	52
2	26	9	x	23	Y	48	Z	25	96
2	26	10	x	5	Y	9	Z	9	23
2	28	1	x	30	Y	21	Z	37	88
2	28	2	x	25	Y	33	Z	14	72
2	28	3	x	26	Y	18	Z	20	64
2	28	4	x	8	Y	7	Z	6	21
2	28	5	x	36	Y	24	Z	19	79
2	28	6	x	47	Y	23	Z	28	98
2	28	7	x	42	Y	33	Z	38	113
2	28	8	x	36	Y	25	Z	34	95
2	28	9	x	46	Y	30	Z	28	104
2	28	10	x	20	Y	23	Z	20	63
2	30	1	x	12	Y	21	Z	13	46
2	30	2	x	10	Y	22	Z	21	53
2	30	3	x	23	Y	23	Z	33	79
2	30	4	x	19	Y	24	Z	14	57
2	30	5	x	6	Y	15	Z	21	42
2	30	6	x	14	Y	0	Z	0	14
2	30	7	x	26	Y	25	Z	14	65
2	30	8	x	12	Y	20	Z	28	60
2	30	9	x	24	Y	27	Z	22	73
2	30	10	x	18	Y	27	Z	26	71
2	35	1	x	2	Y	10	Z	27	39
2	35	2	x	0	Y	0	Z	0	0
2	35	3	x	21	Y	31	Z	28	80
2	35	4	x	0	Y	0	Z	0	0
2	35	5	x	15	Y	10	Z	3	28
2	35	6	x	21	Y	17	Z	19	57
2	35	7	x	25	Y	15	Z	35	75
2	35	8	x	31	Y	25	Z	25	81
2	35	9	x	4	Y	1	Z	0	5
2	35	10	x	29	Y	24	Z	13	66
2	39	1	x	34	Y	36	Z	28	98
2	39	2	x	4	Y	0	Z	0	4
2	39	3	x	12	Y	7	Z	0	19
2	39	4	x	7	Y	27	Z	40	74
2	39	5	x	16	Y	21	Z	22	59
2	39	6	x	5	Y	29	Z	12	46
2	39	7	x	38	Y	30	Z	43	111
2	39	8	x	32	Y	31	Z	27	90
2	39	9	x	30	Y	33	Z	26	89
2	39	10	x	17	Y	12	Z	6	35
2	47	1	x	2	Y	2	Z	2	6
2	47	2	x	23	Y	13	Z	16	52
2	47	3	x	0	Y	0	Z	0	0
2	47	4	x	20	Y	19	Z	8	47
2	47	5	x	15	Y	20	Z	19	54
2	47	6	x	30	Y	43	Z	23	96
2	47	7	x	1	Y	1	Z	0	2
2	47	8	x	14	Y	12	Z	15	41
2	47	9	x	9	Y	0	Z	0	9
2	47	10	x	9	Y	0	Z	0	9
2	50	1	x	7	Y	20	Z	10	37
2	50	2	x	10	Y	35	Z	31	76
2	50	3	x	7	Y	28	Z	18	53
2	50	4	x	9	Y	26	Z	27	62
2	50	5	x	24	Y	27	Z	26	77
2	50	6	x	10	Y	29	Z	25	64
2	50	7	x	7	Y	27	Z	20	54
2	50	8	x	7	Y	28	Z	23	58
2	50	9	x	10	Y	15	Z	25	50
2	50	10	x	15	Y	21	Z	18	54
2	53	1	x	27	Y	25	Z	19	71
2	53	2	x	42	Y	27	Z	13	82
2	53	3	x	41	Y	36	Z	29	106
2	53	4	x	39	Y	22	Z	31	92
2	53	5	x	37	Y	34	Z	25	96
2	53	6	x	38	Y	29	Z	30	97
2	53	7	x	14	Y	41	Z	32	87
2	53	8	x	13	Y	38	Z	17	68
2	53	9	x	13	Y	27	Z	33	73
2	53	10	x	15	Y	15	Z	7	37
2	55	1	x	5	Y	44	Z	35	84
2	55	2	x	34	Y	31	Z	27	92
2	55	3	x	13	Y	1	Z	0	14
2	55	4	x	9	Y	24	Z	26	59
2	55	5	x	10	Y	0	Z	0	10
2	55	6	x	13	Y	46	Z	26	85
2	55	7	x	6	Y	17	Z	5	28
2	55	8	x	10	Y	27	Z	10	47
2	55	9	x	6	Y	26	Z	18	50
2	55	10	x	2	Y	9	Z	0	11
2	56	1	x	4	Y	39	Z	28	71
2	56	2	x	28	Y	25	Z	2	55
2	56	3	x	33	Y	38	Z	40	111
2	56	4	x	26	Y	42	Z	28	96
2	56	5	x	8	Y	17	Z	2	27
2	56	6	x	0	Y	12	Z	0	12
2	56	7	x	1	Y	7	Z	0	8
2	56	8	x	8	Y	30	Z	22	60
2	56	9	x	37	Y	34	Z	36	107
2	56	10	x	6	Y	12	Z	0	18
2	57	1	x	16	Y	26	Z	23	65
2	57	2	x	30	Y	25	Z	28	83
2	57	3	x	29	Y	30	Z	28	87
2	57	4	x	31	Y	38	Z	27	96
2	57	5	x	33	Y	24	Z	35	92
2	57	6	x	17	Y	11	Z	6	34
2	57	7	x	11	Y	30	Z	32	73
2	57	8	x	25	Y	17	Z	9	51
2	57	9	x	43	Y	23	Z	33	99
2	57	10	x	34	Y	36	Z	21	91
2	60	1	x	0	Y	0	Z	0	0
2	60	2	x	9	Y	15	Z	24	48
2	60	3	x	8	Y	14	Z	13	35
2	60	4	x	22	Y	24	Z	21	67
2	60	5	x	11	Y	17	Z	34	62
2	60	6	x	9	Y	21	Z	24	54
2	60	7	x	12	Y	11	Z	18	41
2	60	8	x	0	Y	0	Z	0	0
2	60	9	x	11	Y	0	Z	0	11
2	60	10	x	19	Y	31	Z	21	71
2	61	1	x	18	Y	0	Z	0	18
2	61	2	x	22	Y	39	Z	41	102
2	61	3	x	22	Y	21	Z	24	67
2	61	4	x	26	Y	28	Z	17	71
2	61	5	x	19	Y	26	Z	21	66
2	61	6	x	21	Y	27	Z	26	74
2	61	7	x	28	Y	19	Z	0	47
2	61	8	x	14	Y	24	Z	10	48
2	61	9	x	10	Y	0	Z	0	10
2	61	10	x	35	Y	29	Z	24	88
2	64	1	x	28	Y	18	Z	9	55
2	64	2	x	38	Y	39	Z	39	116
2	64	3	x	31	Y	38	Z	28	97
2	64	4	x	29	Y	32	Z	28	89
2	64	5	x	30	Y	12	Z	0	42
2	64	6	x	37	Y	31	Z	10	78
2	64	7	x	34	Y	34	Z	21	89
2	64	8	x	38	Y	26	Z	29	93
2	64	9	x	24	Y	21	Z	0	45
2	64	10	x	27	Y	22	Z	16	65
2	71	1	x	10	Y	38	Z	44	92
2	71	2	x	12	Y	26	Z	15	53
2	71	3	x	17	Y	20	Z	24	61
2	71	4	x	9	Y	30	Z	31	70
2	71	5	x	22	Y	18	Z	32	72
2	71	6	x	19	Y	27	Z	35	81
2	71	7	x	16	Y	20	Z	20	56
2	71	8	x	19	Y	16	Z	27	62
2	71	9	x	30	Y	22	Z	19	71
2	71	10	x	14	Y	32	Z	23	69
2	72	1	x	33	Y	33	Z	23	89
2	72	2	x	32	Y	1	Z	0	33
2	72	3	x	27	Y	35	Z	25	87
2	72	4	x	14	Y	0	Z	0	14
2	72	5	x	25	Y	14	Z	18	57
2	72	6	x	18	Y	15	Z	8	41
2	72	7	x	47	Y	13	Z	1	61
2	72	8	x	39	Y	40	Z	36	115
2	72	9	x	39	Y	22	Z	17	78
2	72	10	x	0	Y	0	Z	0	0
2	73	1	x	17	Y	15	Z	19	51
2	73	2	x	40	Y	17	Z	18	75
2	73	3	x	29	Y	30	Z	26	85
2	73	4	x	29	Y	41	Z	36	106
2	73	5	x	0	Y	0	Z	0	0
2	73	6	x	20	Y	6	Z	8	34
2	73	7	x	29	Y	23	Z	42	94
2	73	8	x	2	Y	0	Z	0	2
2	73	9	x	19	Y	21	Z	23	63
2	73	10	x	26	Y	20	Z	51	97
2	75	1	x	21	Y	20	Z	16	57
2	75	2	x	14	Y	23	Z	23	60
2	75	3	x	1	Y	3	Z	0	4
2	75	4	x	15	Y	28	Z	22	65
2	75	5	x	10	Y	5	Z	0	15
2	75	6	x	0	Y	0	Z	0	0
2	75	7	x	16	Y	35	Z	27	78
2	75	8	x	21	Y	17	Z	17	55
2	75	9	x	11	Y	22	Z	18	51
2	75	10	x	15	Y	33	Z	20	68
2	77	1	x	32	Y	46	Z	23	101
2	77	2	x	25	Y	17	Z	24	66
2	77	3	x	23	Y	24	Z	17	64
2	77	4	x	21	Y	16	Z	8	45
2	77	5	x	13	Y	9	Z	11	33
2	77	6	x	30	Y	40	Z	26	96
2	77	7	x	19	Y	27	Z	29	75
2	77	8	x	20	Y	21	Z	27	68
2	77	9	x	19	Y	16	Z	1	36
2	77	10	x	4	Y	0	Z	0	4
3	3	1	x	0	Y	0	Z	0	0
3	3	2	x	25	Y	3	Z	0	28
3	3	3	x	16	Y	10	Z	10	36
3	3	4	x	36	Y	20	Z	18	74
3	3	5	x	28	Y	9	Z	10	47
3	3	6	x	33	Y	19	Z	19	71
3	3	7	x	25	Y	25	Z	14	64
3	3	8	x	34	Y	28	Z	18	80
3	3	9	x	20	Y	18	Z	25	63
3	3	10	x	18	Y	27	Z	0	45
3	7	1	x	7	Y	13	Z	12	32
3	7	2	x	0	Y	0	Z	0	0
3	7	3	x	4	Y	7	Z	20	31
3	7	4	x	7	Y	11	Z	15	33
3	7	5	x	0	Y	4	Z	9	13
3	7	6	x	6	Y	11	Z	9	26
3	7	7	x	8	Y	5	Z	21	34
3	7	8	x	2	Y	12	Z	12	26
3	7	9	x	9	Y	1	Z	0	10
3	7	10	x	10	Y	8	Z	0	18
3	8	1	x	14	Y	11	Z	4	29
3	8	2	x	15	Y	28	Z	11	54
3	8	3	x	17	Y	15	Z	9	41
3	8	4	x	13	Y	13	Z	21	47
3	8	5	x	15	Y	11	Z	15	41
3	8	6	x	33	Y	31	Z	27	91
3	8	7	x	17	Y	43	Z	24	84
3	8	8	x	37	Y	40	Z	31	108
3	8	9	x	27	Y	28	Z	27	82
3	8	10	x	8	Y	17	Z	15	40
3	12	1	x	8	Y	19	Z	17	44
3	12	2	x	2	Y	12	Z	0	14
3	12	3	x	11	Y	19	Z	21	51
3	12	4	x	2	Y	9	Z	3	14
3	12	5	x	4	Y	8	Z	12	24
3	12	6	x	0	Y	0	Z	0	0
3	12	7	x	0	Y	0	Z	0	0
3	12	8	x	1	Y	9	Z	18	28
3	12	9	x	3	Y	12	Z	10	25
3	12	10	x	6	Y	24	Z	19	49
3	17	1	x	11	Y	13	Z	14	38
3	17	2	x	20	Y	13	Z	21	54
3	17	3	x	8	Y	20	Z	28	56
3	17	4	x	16	Y	20	Z	13	49
3	17	5	x	9	Y	18	Z	11	38
3	17	6	x	12	Y	12	Z	20	44
3	17	7	x	24	Y	22	Z	16	62
3	17	8	x	12	Y	19	Z	24	55
3	17	9	x	14	Y	14	Z	35	63
3	17	10	x	19	Y	14	Z	22	55
3	18	1	x	15	Y	25	Z	17	57
3	18	2	x	16	Y	19	Z	18	53
3	18	3	x	17	Y	19	Z	15	51
3	18	4	x	20	Y	25	Z	14	59
3	18	5	x	21	Y	16	Z	0	37
3	18	6	x	11	Y	17	Z	16	44
3	18	7	x	24	Y	15	Z	23	62
3	18	8	x	17	Y	13	Z	19	49
3	18	9	x	22	Y	25	Z	23	70
3	18	10	x	23	Y	21	Z	21	65
3	24	1	x	0	Y	0	Z	0	0
3	24	2	x	0	Y	25	Z	17	42
3	24	3	x	17	Y	17	Z	18	52
3	24	4	x	20	Y	13	Z	27	60
3	24	5	x	7	Y	19	Z	19	45
3	24	6	x	14	Y	19	Z	14	47
3	24	7	x	16	Y	16	Z	23	55
3	24	8	x	13	Y	12	Z	18	43
3	24	9	x	8	Y	10	Z	15	33
3	24	10	x	10	Y	14	Z	24	48
3	25	1	x	11	Y	15	Z	6	32
3	25	2	x	20	Y	0	Z	0	20
3	25	3	x	0	Y	12	Z	23	35
3	25	4	x	16	Y	27	Z	24	67
3	25	5	x	0	Y	0	Z	0	0
3	25	6	x	27	Y	37	Z	27	91
3	25	7	x	16	Y	26	Z	0	42
3	25	8	x	18	Y	20	Z	26	64
3	25	9	x	31	Y	37	Z	38	106
3	25	10	x	14	Y	16	Z	17	47
3	26	1	x	13	Y	32	Z	20	65
3	26	2	x	9	Y	23	Z	18	50
3	26	3	x	14	Y	14	Z	0	28
3	26	4	x	0	Y	0	Z	0	0
3	26	5	x	7	Y	19	Z	15	41
3	26	6	x	7	Y	16	Z	16	39
3	26	7	x	30	Y	17	Z	33	80
3	26	8	x	26	Y	26	Z	35	87
3	26	9	x	27	Y	40	Z	34	101
3	26	10	x	19	Y	23	Z	38	80
3	28	1	x	17	Y	16	Z	18	51
3	28	2	x	0	Y	0	Z	0	0
3	28	3	x	33	Y	16	Z	26	75
3	28	4	x	21	Y	16	Z	10	47
3	28	5	x	0	Y	0	Z	0	0
3	28	6	x	15	Y	19	Z	24	58
3	28	7	x	4	Y	0	Z	0	4
3	28	8	x	0	Y	0	Z	0	0
3	28	9	x	16	Y	20	Z	7	43
3	28	10	x	18	Y	28	Z	31	77
3	30	1	x	22	Y	29	Z	14	65
3	30	2	x	18	Y	28	Z	29	75
3	30	3	x	1	Y	15	Z	19	35
3	30	4	x	15	Y	18	Z	20	53
3	30	5	x	12	Y	24	Z	17	53
3	30	6	x	16	Y	22	Z	12	50
3	30	7	x	16	Y	15	Z	16	47
3	30	8	x	16	Y	13	Z	16	45
3	30	9	x	0	Y	3	Z	0	3
3	30	10	x	17	Y	21	Z	17	55
3	35	1	x	13	Y	19	Z	8	40
3	35	2	x	12	Y	16	Z	21	49
3	35	3	x	10	Y	7	Z	8	25
3	35	4	x	7	Y	14	Z	13	34
3	35	5	x	7	Y	19	Z	25	51
3	35	6	x	17	Y	23	Z	24	64
3	35	7	x	16	Y	16	Z	15	47
3	35	8	x	14	Y	10	Z	3	27
3	35	9	x	14	Y	19	Z	18	51
3	35	10	x	14	Y	9	Z	11	34
3	39	1	x	6	Y	0	Z	0	6
3	39	2	x	17	Y	29	Z	21	67
3	39	3	x	19	Y	20	Z	21	60
3	39	4	x	15	Y	33	Z	25	73
3	39	5	x	1	Y	17	Z	0	18
3	39	6	x	0	Y	27	Z	24	51
3	39	7	x	35	Y	20	Z	29	84
3	39	8	x	41	Y	19	Z	35	95
3	39	9	x	17	Y	29	Z	19	65
3	39	10	x	37	Y	22	Z	11	70
3	47	1	x	12	Y	11	Z	14	37
3	47	2	x	0	Y	0	Z	0	0
3	47	3	x	0	Y	0	Z	0	0
3	47	4	x	0	Y	18	Z	30	48
3	47	5	x	0	Y	0	Z	0	0
3	47	6	x	21	Y	24	Z	30	75
3	47	7	x	15	Y	15	Z	0	30
3	47	8	x	22	Y	22	Z	16	60
3	47	9	x	0	Y	0	Z	0	0
3	47	10	x	16	Y	21	Z	21	58
3	50	1	x	12	Y	42	Z	14	68
3	50	2	x	34	Y	18	Z	14	66
3	50	3	x	12	Y	9	Z	22	43
3	50	4	x	14	Y	16	Z	16	46
3	50	5	x	10	Y	12	Z	16	38
3	50	6	x	12	Y	12	Z	17	41
3	50	7	x	14	Y	21	Z	20	55
3	50	8	x	17	Y	14	Z	24	55
3	50	9	x	15	Y	17	Z	18	50
3	50	10	x	0	Y	8	Z	5	13
3	53	1	x	42	Y	25	Z	17	84
3	53	2	x	23	Y	18	Z	25	66
3	53	3	x	16	Y	14	Z	15	45
3	53	4	x	26	Y	25	Z	5	56
3	53	5	x	12	Y	24	Z	13	49
3	53	6	x	13	Y	28	Z	10	51
3	53	7	x	18	Y	31	Z	0	49
3	53	8	x	28	Y	27	Z	2	57
3	53	9	x	26	Y	28	Z	19	73
3	53	10	x	19	Y	30	Z	6	55
3	55	1	x	16	Y	23	Z	14	53
3	55	2	x	34	Y	20	Z	40	94
3	55	3	x	22	Y	24	Z	22	68
3	55	4	x	22	Y	23	Z	22	67
3	55	5	x	18	Y	16	Z	0	34
3	55	6	x	17	Y	16	Z	16	49
3	55	7	x	30	Y	26	Z	27	83
3	55	8	x	20	Y	26	Z	15	61
3	55	9	x	16	Y	25	Z	21	62
3	55	10	x	25	Y	29	Z	25	79
3	56	1	x	15	Y	3	Z	0	18
3	56	2	x	3	Y	3	Z	0	6
3	56	3	x	1	Y	2	Z	0	3
3	56	4	x	35	Y	34	Z	27	96
3	56	5	x	17	Y	13	Z	14	44
3	56	6	x	18	Y	14	Z	29	61
3	56	7	x	1	Y	10	Z	2	13
3	56	8	x	19	Y	17	Z	6	42
3	56	9	x	29	Y	16	Z	23	68
3	56	10	x	15	Y	30	Z	18	63
3	57	1	x	23	Y	16	Z	12	51
3	57	2	x	12	Y	22	Z	34	68
3	57	3	x	32	Y	0	Z	27	59
3	57	4	x	22	Y	22	Z	24	68
3	57	5	x	30	Y	24	Z	12	66
3	57	6	x	20	Y	23	Z	32	75
3	57	7	x	28	Y	30	Z	31	89
3	57	8	x	15	Y	23	Z	21	59
3	57	9	x	23	Y	17	Z	25	65
3	57	10	x	23	Y	29	Z	30	82
3	60	1	x	15	Y	12	Z	12	39
3	60	2	x	22	Y	19	Z	19	60
3	60	3	x	20	Y	9	Z	6	35
3	60	4	x	13	Y	18	Z	13	44
3	60	5	x	16	Y	13	Z	24	53
3	60	6	x	14	Y	13	Z	10	37
3	60	7	x	10	Y	17	Z	14	41
3	60	8	x	23	Y	24	Z	12	59
3	60	9	x	25	Y	21	Z	14	60
3	60	10	x	17	Y	16	Z	11	44
3	61	1	x	28	Y	21	Z	32	81
3	61	2	x	14	Y	7	Z	0	21
3	61	3	x	21	Y	14	Z	19	54
3	61	4	x	23	Y	11	Z	1	35
3	61	5	x	24	Y	15	Z	11	50
3	61	6	x	18	Y	0	Z	0	18
3	61	7	x	15	Y	19	Z	19	53
3	61	8	x	11	Y	0	Z	0	11
3	61	9	x	20	Y	23	Z	14	57
3	61	10	x	23	Y	25	Z	16	64
3	64	1	x	36	Y	21	Z	27	84
3	64	2	x	16	Y	30	Z	28	74
3	64	3	x	21	Y	22	Z	22	65
3	64	4	x	24	Y	24	Z	20	68
3	64	5	x	23	Y	21	Z	30	74
3	64	6	x	31	Y	14	Z	0	45
3	64	7	x	21	Y	18	Z	16	55
3	64	8	x	21	Y	20	Z	26	67
3	64	9	x	25	Y	30	Z	24	79
3	64	10	x	27	Y	28	Z	12	67
3	71	1	x	32	Y	29	Z	17	78
3	71	2	x	38	Y	20	Z	16	74
3	71	3	x	4	Y	13	Z	12	29
3	71	4	x	23	Y	35	Z	21	79
3	71	5	x	15	Y	24	Z	16	55
3	71	6	x	10	Y	4	Z	0	14
3	71	7	x	21	Y	22	Z	31	74
3	71	8	x	10	Y	14	Z	18	42
3	71	9	x	6	Y	10	Z	7	23
3	71	10	x	10	Y	10	Z	17	37
3	72	1	x	14	Y	2	Z	0	16
3	72	2	x	27	Y	22	Z	24	73
3	72	3	x	33	Y	39	Z	24	96
3	72	4	x	15	Y	19	Z	0	34
3	72	5	x	19	Y	13	Z	18	50
3	72	6	x	27	Y	32	Z	16	75
3	72	7	x	25	Y	23	Z	10	58
3	72	8	x	23	Y	12	Z	12	47
3	72	9	x	22	Y	14	Z	25	61
3	72	10	x	17	Y	26	Z	25	68
3	73	1	x	26	Y	8	Z	6	40
3	73	2	x	24	Y	7	Z	2	33
3	73	3	x	27	Y	25	Z	23	75
3	73	4	x	28	Y	27	Z	25	80
3	73	5	x	23	Y	36	Z	15	74
3	73	6	x	15	Y	30	Z	28	73
3	73	7	x	41	Y	37	Z	26	104
3	73	8	x	20	Y	18	Z	25	63
3	73	9	x	22	Y	0	Z	0	22
3	73	10	x	17	Y	25	Z	13	55
3	75	1	x	0	Y	0	Z	0	0
3	75	2	x	24	Y	19	Z	22	65
3	75	3	x	12	Y	21	Z	16	49
3	75	4	x	10	Y	7	Z	17	34
3	75	5	x	17	Y	17	Z	6	40
3	75	6	x	7	Y	22	Z	16	45
3	75	7	x	12	Y	24	Z	24	60
3	75	8	x	15	Y	21	Z	35	71
3	75	9	x	19	Y	26	Z	21	66
3	75	10	x	7	Y	20	Z	10	37
3	77	1	x	23	Y	15	Z	24	62
3	77	2	x	15	Y	6	Z	26	47
3	77	3	x	1	Y	0	Z	0	1
3	77	4	x	8	Y	4	Z	4	16
3	77	5	x	23	Y	14	Z	11	48
3	77	6	x	15	Y	15	Z	10	40
3	77	7	x	2	Y	14	Z	6	22
3	77	8	x	22	Y	24	Z	37	83
3	77	9	x	36	Y	15	Z	34	85
3	77	10	x	24	Y	22	Z	11	57

## Sheet: Male data cured lines
OS=offspring, WT=wild-type, NA=death due to fly stuck in bacterial slime
OS=offspring, WT=wild-type, EB=ebony
			Offspring were counted from 3 different vials over 7 days (vial X, Y and Z)
Block	Line ID	Individual	Day	EB	WT OS	Day	EB	WT	Day	EB	WT	EB SUM	WT SUM	Total OS
1	3	1	x	29	5	y	13	4	z	13	0	9	55	64
1	3	2	x	6	11	y	15	3	z	16	0	14	37	51
1	3	3	x	5	8	y	4	9	z	18	0	17	27	44
1	3	4	x	6	9	y	12	0	z	4	0	9	22	31
1	3	5	x	12	8	y	1	2	z	0	10	20	13	33
1	3	6	x	14	11	y	0	19	z	5	8	38	19	57
1	3	7	x	33	0	y	22	0	z	16	0	0	71	71
1	3	8	x	31	0	y	14	0	z	12	0	0	57	57
1	3	9	x	2	27	y	0	20	z	0	16	63	2	65
1	3	10	x	28	0	y	10	7	z	15	2	9	53	62
1	7	1	x	18	4	y	0	0	z	0	0	4	18	22
1	7	2	x	14	10	y	3	8	z	5	0	18	22	40
1	7	3	x	0	16	y	0	4	z	0	8	28	0	28
1	7	4	x	30	0	y	15	0	z	22	4	4	67	71
1	7	5	x	26	0	y	1	3	z	6	0	3	33	36
1	7	6	x	0	4	y	0	1	z	0	0	5	0	5
1	7	7	x	25	25	y	13	2	z	3	14	41	41	82
1	7	8	x	12	0	y	9	4	z	4	11	15	25	40
1	7	9	x	0	0	y	0	0	z	0	0	0	0	0
1	7	10	x	12	0	y	0	0	z	0	0	0	12	12
1	8	1	x	0	0	y	0	0	z	0	0	0	0	0
1	8	2	x	15	4	y	6	0	z	0	0	4	21	25
1	8	3	x	19	5	y	14	1	z	18	0	6	51	57
1	8	4	x	5	10	y	12	1	z	7	8	19	24	43
1	8	5	x	17	5	y	12	1	z	11	0	6	40	46
1	8	6	x	0	27	y	0	21	z	0	16	64	0	64
1	8	7	x	0	0	y	0	0	z	0	0	0	0	0
1	8	8	x	0	0	y	0	0	z	0	0	0	0	0
1	8	9	x	11	0	y	10	0	z	8	0	0	29	29
1	8	10	x	17	0	y	15	8	z	13	5	13	45	58
1	12	1	x	22	0	y	15	4	z	0	14	18	37	55
1	12	2	x	20	0	y	15	3	z	13	1	4	48	52
1	12	3	x	20	7	y	16	1	z	19	0	8	55	63
1	12	4	x	24	5	y	24	2	z	26	0	7	74	81
1	12	5	x	11	5	y	18	0	z	8	0	5	37	42
1	12	6	x	0	15	y	0	9	z	0	22	46	0	46
1	12	7	x	25	9	y	9	2	z	15	9	20	49	69
1	12	8	x	23	2	y	7	7	z	10	5	14	40	54
1	12	9	x	0	24	y	0	0	z	0	9	33	0	33
1	12	10	x	25	0	y	31	8	z	18	0	8	74	82
1	17	1	x	10	16	y	1	11	z	12	11	38	23	61
1	17	2	x	8	7	y	1	2	z	2	0	9	11	20
1	17	3	x	0	0	y	17	13	z	3	20	33	20	53
1	17	4	x	20	6	y	0	3	z	22	3	12	42	54
1	17	5	x	10	15	y	1	11	z	0	18	44	11	55
1	17	6	x	27	0	y	24	0	z	24	0	0	75	75
1	17	7	x	0	22	y	0	13	z	5	25	60	5	65
1	17	8	x	0	0	y	0	0	z	0	0	0	0	0
1	17	9	x	10	14	y	2	11	z	19	6	31	31	62
1	17	10	x	14	17	y	0	3	z	4	9	29	18	47
1	18	1	x	0	0	y	0	0	z	0	0	0	0	0
1	18	2	x	14	12	y	15	4	z	21	6	22	50	72
1	18	3	x	17	0	y	7	0	z	5	0	0	29	29
1	18	4	x	9	0	y	0	0	z	0	0	0	9	9
1	18	5	x	0	0	y	0	0	z	0	0	0	0	0
1	18	6	x	0	19	y	0	16	z	7	13	48	7	55
1	18	7	x	14	4	y	0	3	z	11	1	8	25	33
1	18	8	x	0	0	y	0	0	z	0	0	0	0	0
1	18	9	x	12	0	y	2	0	z	3	0	0	17	17
1	18	10	x	0	0	y	0	0	z	0	0	0	0	0
1	24	1	x	0	14	y	0	11	z	12	3	28	12	40
1	24	2	x	6	4	y	5	0	z	8	0	4	19	23
1	24	3	x	0	27	y	0	23	z	0	12	62	0	62
1	24	4	x	32	0	y	14	0	z	4	0	0	50	50
1	24	5	x	11	5	y	5	13	z	2	7	25	18	43
1	24	6	x	28	1	y	6	4	z	3	0	5	37	42
1	24	7	x	13	0	y	22	0	z	6	0	0	41	41
1	24	8	x	0	0	y	0	0	z	0	12	12	0	12
1	24	9	x	29	1	y	16	0	z	6	0	1	51	52
1	24	10	x	22	0	y	9	5	z	10	1	6	41	47
1	25	1	x	0	9	y	0	6	z	0	16	31	0	31
1	25	2	x	12	7	y	0	0	z	16	0	7	28	35
1	25	3	x	24	6	y	7	11	z	1	13	30	32	62
1	25	4	x	22	0	y	12	0	z	6	0	0	40	40
1	25	5	x	15	10	y	3	12	z	0	0	22	18	40
1	25	6	x	19	0	y	7	0	z	3	12	12	29	41
1	25	7	x	8	11	y	17	2	z	14	0	13	39	52
1	25	8	x	11	15	y	16	0	z	20	0	15	47	62
1	25	9	x	31	4	y	10	8	z	9	9	21	50	71
1	25	10	x	1	4	y	13	0	z	12	0	4	26	30
1	26	1	x	0	0	y	0	0	z	0	0	0	0	0
1	26	2	x	26	0	y	14	0	z	4	10	10	44	54
1	26	3	x	0	0	y	36	0	z	12	10	10	48	58
1	26	4	x	0	27	y	0	16	z	0	14	57	0	57
1	26	5	x	20	5	y	11	4	z	18	1	10	49	59
1	26	6	x	0	0	y	0	0	z	0	0	0	0	0
1	26	7	x	12	3	y	0	15	z	13	1	19	25	44
1	26	8	x	6	6	y	0	2	z	0	1	9	6	15
1	26	9	x	0	34	y	14	9	z	11	0	43	25	68
1	26	10	x	13	0	y	19	0	z	10	0	0	42	42
1	28	1	x	8	14	y	6	8	z	12	8	30	26	56
1	28	2	x	12	0	y	12	0	z	26	2	2	50	52
1	28	3	x	30	0	y	13	0	z	8	0	0	51	51
1	28	4	x	28	0	y	21	0	z	11	0	0	60	60
1	28	5	x	0	0	y	0	0	z	0	0	0	0	0
1	28	6	x	0	19	y	0	13	z	0	18	50	0	50
1	28	7	x	22	4	y	0	14	z	9	4	22	31	53
1	28	8	x	22	1	y	21	0	z	12	0	1	55	56
1	28	9	x	6	0	y	10	0	z	23	0	0	39	39
1	28	10	x	0	7	y	0	12	z	0	8	27	0	27
1	30	1	x	16	0	y	14	0	z	11	9	9	41	50
1	30	2	x	27	1	y	1	0	z	7	6	7	35	42
1	30	3	x	30	2	y	18	0	z	15	0	2	63	65
1	30	4	x	16	0	y	5	7	z	0	7	14	21	35
1	30	5	x	25	7	y	0	3	z	0	18	28	25	53
1	30	6	x	6	4	y	4	3	z	7	4	11	17	28
1	30	7	x	7	8	y	0	12	z	0	7	27	7	34
1	30	8	x	NA	NA	y	NA	NA	z	NA	NA	0	0	0
1	30	9	x	16	9	y	0	16	z	1	14	39	17	56
1	30	10	x	35	1	y	6	12	z	0	21	34	41	75
1	35	1	x	14	11	y	6	12	z	17	6	29	37	66
1	35	2	x	0	12	y	0	14	z	0	18	44	0	44
1	35	3	x	17	0	y	35	0	z	15	0	0	67	67
1	35	4	x	26	0	y	10	13	z	15	5	18	51	69
1	35	5	x	0	15	y	4	1	z	19	5	21	23	44
1	35	6	x	0	17	y	4	9	z	0	0	26	4	30
1	35	7	x	17	8	y	15	0	z	2	5	13	34	47
1	35	8	x	0	0	y	11	5	z	0	3	8	11	19
1	35	9	x	37	0	y	13	0	z	15	0	0	65	65
1	35	10	x	0	0	y	11	8	z	8	8	16	19	35
1	39	1	x	10	1	y	2	28	z	3	20	49	15	64
1	39	2	x	23	0	y	12	0	z	7	16	16	42	58
1	39	3	x	27	0	y	15	0	z	11	0	0	53	53
1	39	4	x	24	0	y	20	0	z	19	0	0	63	63
1	39	5	x	7	6	y	15	0	z	1	12	18	23	41
1	39	6	x	4	11	y	4	7	z	4	14	32	12	44
1	39	7	x	14	27	y	4	16	z	13	7	50	31	81
1	39	8	x	11	7	y	16	9	z	9	16	32	36	68
1	39	9	x	19	10	y	12	0	z	3	0	10	34	44
1	39	10	x	3	0	y	0	0	z	0	0	0	3	3
1	47	1	x	24	0	y	13	1	z	28	1	2	65	67
1	47	2	x	13	0	y	0	12	z	2	0	12	15	27
1	47	3	x	7	5	y	9	6	z	0	12	23	16	39
1	47	4	x	0	1	y	7	4	z	11	0	5	18	23
1	47	5	x	20	0	y	7	12	z	0	31	43	27	70
1	47	6	x	11	0	y	9	0	z	0	16	16	20	36
1	47	7	x	14	1	y	6	8	z	0	4	13	20	33
1	47	8	x	11	1	y	11	0	z	21	4	5	43	48
1	47	9	x	0	0	y	0	2	z	0	1	3	0	3
1	47	10	x	28	0	y	18	0	z	12	6	6	58	64
1	50	1	x	0	23	y	0	12	z	0	13	48	0	48
1	50	2	x	20	1	y	16	0	z	23	0	1	59	60
1	50	3	x	12	8	y	13	0	z	10	0	8	35	43
1	50	4	x	27	0	y	14	8	z	0	14	22	41	63
1	50	5	x	27	0	y	15	6	z	18	1	7	60	67
1	50	6	x	0	11	y	0	15	z	0	16	42	0	42
1	50	7	x	19	0	y	17	0	z	10	0	0	46	46
1	50	8	x	3	23	y	1	0	z	24	1	24	28	52
1	50	9	x	21	0	y	17	0	z	18	5	5	56	61
1	50	10	x	18	2	y	11	0	z	4	25	27	33	60
1	53	1	x	0	0	y	0	0	z	0	0	0	0	0
1	53	2	x	29	0	y	8	12	z	17	1	13	54	67
1	53	3	x	34	0	y	15	0	z	20	0	0	69	69
1	53	4	x	0	0	y	0	0	z	0	0	0	0	0
1	53	5	x	14	0	y	0	0	z	1	0	0	15	15
1	53	6	x	6	0	y	0	1	z	0	0	1	6	7
1	53	7	x	14	3	y	9	0	z	15	0	3	38	41
1	53	8	x	15	9	y	4	10	z	11	0	19	30	49
1	53	9	x	7	0	y	3	8	z	21	0	8	31	39
1	53	10	x	5	2	y	19	0	z	14	0	2	38	40
1	55	1	x	22	0	y	13	4	z	19	2	6	54	60
1	55	2	x	13	1	y	2	14	z	10	10	25	25	50
1	55	3	x	20	16	y	12	2	z	11	0	18	43	61
1	55	4	x	25	0	y	13	0	z	13	0	0	51	51
1	55	5	x	25	0	y	4	9	z	0	16	25	29	54
1	55	6	x	0	7	y	0	13	z	0	11	31	0	31
1	55	7	x	24	14	y	15	12	z	3	30	56	42	98
1	55	8	x	3	19	y	7	3	z	5	1	23	15	38
1	55	9	x	25	2	y	17	1	z	14	3	6	56	62
1	55	10	x	18	0	y	17	0	z	18	0	0	53	53
1	56	1	x	27	3	y	14	4	z	5	11	18	46	64
1	56	2	x	14	4	y	2	15	z	11	16	35	27	62
1	56	3	x	23	0	y	24	0	z	25	0	0	72	72
1	56	4	x	23	4	y	9	10	z	21	7	21	53	74
1	56	5	x	0	19	y	14	5	z	0	22	46	14	60
1	56	6	x	0	4	y	0	27	z	24	0	31	24	55
1	56	7	x	15	0	y	15	0	z	16	21	21	46	67
1	56	8	x	19	0	y	0	13	z	NA	NA	13	19	32
1	56	9	x	18	3	y	7	9	z	0	13	25	25	50
1	56	10	x	22	0	y	7	14	z	12	9	23	41	64
1	57	1	x	31	0	y	21	0	z	28	0	0	80	80
1	57	2	x	20	0	y	9	0	z	17	0	0	46	46
1	57	3	x	20	0	y	8	0	z	4	7	7	32	39
1	57	4	x	0	0	y	0	0	z	0	0	0	0	0
1	57	5	x	38	0	y	16	0	z	21	0	0	75	75
1	57	6	x	30	0	y	22	0	z	10	4	4	62	66
1	57	7	x	8	0	y	2	0	z	3	0	0	13	13
1	57	8	x	21	6	y	3	0	z	21	2	8	45	53
1	57	9	x	0	0	y	0	27	z	0	25	52	0	52
1	57	10	x	15	1	y	2	3	z	5	9	13	22	35
1	60	1	x	14	0	y	21	0	z	7	0	0	42	42
1	60	2	x	15	1	y	0	1	z	0	1	3	15	18
1	60	3	x	22	0	y	16	0	z	13	0	0	51	51
1	60	4	x	14	10	y	13	0	z	3	0	10	30	40
1	60	5	x	13	3	y	0	9	z	11	0	12	24	36
1	60	6	x	7	23	y	10	6	z	1	5	34	18	52
1	60	7	x	20	0	y	7	5	z	9	0	5	36	41
1	60	8	x	11	3	y	7	6	z	3	1	10	21	31
1	60	9	x	1	0	y	0	0	z	0	0	0	1	1
1	60	10	x	10	0	y	9	0	z	11	0	0	30	30
1	61	1	x	29	0	y	24	0	z	0	0	0	53	53
1	61	2	x	19	6	y	7	10	z	14	0	16	40	56
1	61	3	x	36	3	y	13	2	z	19	10	15	68	83
1	61	4	x	16	0	y	31	0	z	24	0	0	71	71
1	61	5	x	11	0	y	0	1	z	0	0	1	11	12
1	61	6	x	0	0	y	21	6	z	0	1	7	21	28
1	61	7	x	0	21	y	0	7	z	5	4	32	5	37
1	61	8	x	26	0	y	12	7	z	12	4	11	50	61
1	61	9	x	11	0	y	12	2	z	15	2	4	38	42
1	61	10	x	7	0	y	9	12	z	14	11	23	30	53
1	64	1	x	0	4	y	0	11	z	0	15	30	0	30
1	64	2	x	0	19	y	0	32	z	0	12	63	0	63
1	64	3	x	15	0	y	15	0	z	11	2	2	41	43
1	64	4	x	22	1	y	4	2	z	4	3	6	30	36
1	64	5	x	22	6	y	9	4	z	15	0	10	46	56
1	64	6	x	18	0	y	0	0	z	4	0	0	22	22
1	64	7	x	15	0	y	3	0	z	13	5	5	31	36
1	64	8	x	0	26	y	0	18	z	0	24	68	0	68
1	64	9	x	7	0	y	2	7	z	15	7	14	24	38
1	64	10	x	27	3	y	15	2	z	11	0	5	53	58
1	71	1	x	6	17	y	8	6	z	13	2	25	27	52
1	71	2	x	15	0	y	3	0	z	2	0	0	20	20
1	71	3	x	18	0	y	15	0	z	11	0	0	44	44
1	71	4	x	8	0	y	24	0	z	4	13	13	36	49
1	71	5	x	15	0	y	27	0	z	17	0	0	59	59
1	71	6	x	21	3	y	15	2	z	17	4	9	53	62
1	71	7	x	7	0	y	21	0	z	5	1	1	33	34
1	71	8	x	10	0	y	18	0	z	15	0	0	43	43
1	71	9	x	16	0	y	6	13	z	17	5	18	39	57
1	71	10	x	29	0	y	3	12	z	2	8	20	34	54
1	72	1	x	0	0	y	0	0	z	0	0	0	0	0
1	72	2	x	31	0	y	20	0	z	10	0	0	61	61
1	72	3	x	11	0	y	6	1	z	1	9	10	18	28
1	72	4	x	21	0	y	18	4	z	21	0	4	60	64
1	72	5	x	22	5	y	13	6	z	4	0	11	39	50
1	72	6	x	25	0	y	5	10	z	4	7	17	34	51
1	72	7	x	0	0	y	0	0	z	0	0	0	0	0
1	72	8	x	15	0	y	16	0	z	6	0	0	37	37
1	72	9	x	31	3	y	5	11	z	19	0	14	55	69
1	72	10	x	30	0	y	23	0	z	15	0	0	68	68
1	73	1	x	20	2	y	1	22	z	18	9	33	39	72
1	73	2	x	18	4	y	19	7	z	30	0	11	67	78
1	73	3	x	2	2	y	2	0	z	0	0	2	4	6
1	73	4	x	0	11	y	0	0	z	9	35	46	9	55
1	73	5	x	18	0	y	16	0	z	18	2	2	52	54
1	73	6	x	25	0	y	14	0	z	10	0	0	49	49
1	73	7	x	20	0	y	30	0	z	12	5	5	62	67
1	73	8	x	16	0	y	15	5	z	18	13	18	49	67
1	73	9	x	22	0	y	22	2	z	1	28	30	45	75
1	73	10	x	0	12	y	1	18	z	0	0	30	1	31
1	75	1	x	20	0	y	27	0	z	18	0	0	65	65
1	75	2	x	0	0	y	21	14	z	21	2	16	42	58
1	75	3	x	11	0	y	0	0	z	3	3	3	14	17
1	75	4	x	10	0	y	6	0	z	9	0	0	25	25
1	75	5	x	21	0	y	8	0	z	11	2	2	40	42
1	75	6	x	7	2	y	10	9	z	10	3	14	27	41
1	75	7	x	11	8	y	0	15	z	0	5	28	11	39
1	75	8	x	12	6	y	8	7	z	0	0	13	20	33
1	75	9	x	21	0	y	15	0	z	15	0	0	51	51
1	75	10	x	8	7	y	11	1	z	7	1	9	26	35
1	77	1	x	2	18	y	18	0	z	12	6	24	32	56
1	77	2	x	2	13	y	17	0	z	12	0	13	31	44
1	77	3	x	7	23	y	23	0	z	25	0	23	55	78
1	77	4	x	10	16	y	0	0	z	0	14	30	10	40
1	77	5	x	18	7	y	9	10	z	4	17	34	31	65
1	77	6	x	13	0	y	18	0	z	0	8	8	31	39
1	77	7	x	0	18	y	0	18	z	0	18	54	0	54
1	77	8	x	30	1	y	16	4	z	17	6	11	63	74
1	77	9	x	0	24	y	0	21	z	0	25	70	0	70
1	77	10	x	2	23	y	1	19	z	0	14	56	3	59
2	3	1	x	0	6	y	7	26	z	1	0	32	8	40
2	3	2	x	6	9	y	24	6	z	21	2	17	51	68
2	3	3	x	0	0	y	NA	NA	z	NA	NA	0	0	0
2	3	4	x	0	29	y	0	24	z	2	14	67	2	69
2	3	5	x	13	9	y	7	35	z	0	13	57	20	77
2	3	6	x	3	18	y	3	19	z	3	0	37	9	46
2	3	7	x	0	27	y	3	17	z	19	12	56	22	78
2	3	8	x	0	1	y	0	34	z	0	12	47	0	47
2	3	9	x	0	26	y	0	22	z	0	19	67	0	67
2	3	10	x	0	1	y	0	24	z	NA	NA	25	0	25
2	7	1	x	1	0	y	35	0	z	3	0	0	39	39
2	7	2	x	12	0	y	22	0	z	30	0	0	64	64
2	7	3	x	1	0	y	28	4	z	3	18	22	32	54
2	7	4	x	26	0	y	8	1	z	2	11	12	36	48
2	7	5	x	12	0	y	21	0	z	30	0	0	63	63
2	7	6	x	15	0	y	16	0	z	5	0	0	36	36
2	7	7	x	16	0	y	26	0	z	33	0	0	75	75
2	7	8	x	4	0	y	24	0	z	24	0	0	52	52
2	7	9	x	20	0	y	11	4	z	27	4	8	58	66
2	7	10	x	20	0	y	2	0	z	16	0	0	38	38
2	8	1	x	0	1	y	10	35	z	1	6	42	11	53
2	8	2	x	37	1	y	0	0	z	NA	NA	1	37	38
2	8	3	x	0	13	y	10	1	z	0	6	20	10	30
2	8	4	x	0	0	y	19	0	z	12	0	0	31	31
2	8	5	x	11	1	y	3	25	z	28	1	27	42	69
2	8	6	x	0	24	y	0	21	z	13	19	64	13	77
2	8	7	x	0	6	y	0	5	z	NA	NA	11	0	11
2	8	8	x	12	0	y	4	0	z	17	0	0	33	33
2	8	9	x	0	7	y	22	8	z	26	2	17	48	65
2	8	10	x	0	0	y	0	0	z	NA	NA	0	0	0
2	12	1	x	0	11	y	0	9	z	6	3	23	6	29
2	12	2	x	0	0	y	NA	NA	z	NA	NA	0	0	0
2	12	3	x	8	6	y	18	5	z	20	0	11	46	57
2	12	4	x	0	13	y	5	17	z	11	4	34	16	50
2	12	5	x	0	11	y	5	2	z	NA	NA	13	5	18
2	12	6	x	0	15	y	1	13	z	0	32	60	1	61
2	12	7	x	14	2	y	29	0	z	14	0	2	57	59
2	12	8	x	2	0	y	34	0	z	26	0	0	62	62
2	12	9	x	5	0	y	29	0	z	15	0	0	49	49
2	12	10	x	1	0	y	32	0	z	12	0	0	45	45
2	17	1	x	0	1	y	13	8	z	4	6	15	17	32
2	17	2	x	31	0	y	15	11	z	3	0	11	49	60
2	17	3	x	0	4	y	0	34	z	0	14	52	0	52
2	17	4	x	0	17	y	0	26	z	0	28	71	0	71
2	17	5	x	4	0	y	10	3	z	14	0	3	28	31
2	17	6	x	23	3	y	10	7	z	2	4	14	35	49
2	17	7	x	0	0	y	17	0	z	20	0	0	37	37
2	17	8	x	2	8	y	35	0	z	17	1	9	54	63
2	17	9	x	8	7	y	0	22	z	30	1	30	38	68
2	17	10	x	19	0	y	29	0	z	24	0	0	72	72
2	18	1	x	9	23	y	13	19	z	7	0	42	29	71
2	18	2	x	0	3	y	0	16	z	0	6	25	0	25
2	18	3	x	1	0	y	34	0	z	16	17	17	51	68
2	18	4	x	14	10	y	22	0	z	15	0	10	51	61
2	18	5	x	0	24	y	19	6	z	14	7	37	33	70
2	18	6	x	0	0	y	14	2	z	3	0	2	17	19
2	18	7	x	0	7	y	1	19	z	0	12	38	1	39
2	18	8	x	4	6	y	23	0	z	13	0	6	40	46
2	18	9	x	0	0	y	NA	NA	z	NA	NA	0	0	0
2	18	10	x	7	15	y	4	10	z	2	0	25	13	38
2	24	1	x	8	2	y	27	0	z	11	3	5	46	51
2	24	2	x	11	0	y	19	0	z	19	0	0	49	49
2	24	3	x	0	7	y	11	5	z	14	0	12	25	37
2	24	4	x	4	17	y	1	17	z	8	5	39	13	52
2	24	5	x	0	0	y	0	0	z	NA	NA	0	0	0
2	24	6	x	0	24	y	0	10	z	0	21	55	0	55
2	24	7	x	9	0	y	22	4	z	8	10	14	39	53
2	24	8	x	7	1	y	26	2	z	10	0	3	43	46
2	24	9	x	3	0	y	9	2	z	15	0	2	27	29
2	24	10	x	14	0	y	10	10	z	13	2	12	37	49
2	25	1	x	0	7	y	0	27	z	0	17	51	0	51
2	25	2	x	0	15	y	0	20	z	0	20	55	0	55
2	25	3	x	2	9	y	23	4	z	2	0	13	27	40
2	25	4	x	17	3	y	13	7	z	2	23	33	32	65
2	25	5	x	1	0	y	9	3	z	0	4	7	10	17
2	25	6	x	0	0	y	0	0	z	NA	NA	0	0	0
2	25	7	x	1	0	y	23	0	z	22	0	0	46	46
2	25	8	x	0	0	y	0	0	z	NA	NA	0	0	0
2	25	9	x	29	0	y	24	0	z	12	NA	0	65	65
2	25	10	x	10	0	y	30	7	z	NA	NA	7	40	47
2	26	1	x	13	0	y	17	0	z	13	3	3	43	46
2	26	2	x	13	0	y	13	0	z	15	0	0	41	41
2	26	3	x	0	23	y	0	32	z	0	28	83	0	83
2	26	4	x	8	7	y	12	15	z	13	7	29	33	62
2	26	5	x	0	0	y	0	0	z	0	0	0	0	0
2	26	6	x	13	2	y	14	14	z	14	0	16	41	57
2	26	7	x	25	0	y	23	0	z	13	5	5	61	66
2	26	8	x	13	0	y	17	5	z	21	5	10	51	61
2	26	9	x	9	0	y	26	0	z	25	0	0	60	60
2	26	10	x	0	7	y	0	15	z	0	5	27	0	27
2	28	1	x	10	13	y	7	21	z	19	0	34	36	70
2	28	2	x	0	1	y	3	5	z	18	0	6	21	27
2	28	3	x	4	0	y	1	0	z	0	0	0	5	5
2	28	4	x	2	0	y	11	7	z	3	5	12	16	28
2	28	5	x	0	3	y	14	3	z	29	0	6	43	49
2	28	6	x	0	11	y	0	12	z	17	2	25	17	42
2	28	7	x	9	5	y	25	1	z	11	0	6	45	51
2	28	8	x	11	0	y	12	0	z	18	0	0	41	41
2	28	9	x	9	1	y	14	9	z	16	0	10	39	49
2	28	10	x	7	0	y	19	0	z	16	0	0	42	42
2	30	1	x	3	9	y	3	18	z	8	3	30	14	44
2	30	2	x	15	3	y	21	2	z	7	7	12	43	55
2	30	3	x	11	10	y	14	3	z	9	0	13	34	47
2	30	4	x	1	4	y	0	26	z	0	9	39	1	40
2	30	5	x	0	11	y	15	3	z	16	0	14	31	45
2	30	6	x	0	27	y	0	28	z	0	13	68	0	68
2	30	7	x	8	0	y	10	0	z	4	0	0	22	22
2	30	8	x	0	21	y	4	7	z	16	0	28	20	48
2	30	9	x	0	0	y	0	0	z	NA	NA	0	0	0
2	30	10	x	0	0	y	0	0	z	NA	NA	0	0	0
2	35	1	x	6	13	y	8	17	z	0	8	38	14	52
2	35	2	x	0	0	y	0	0	z	NA	NA	0	0	0
2	35	3	x	8	0	y	38	0	z	15	0	0	61	61
2	35	4	x	0	11	y	0	3	z	2	6	20	2	22
2	35	5	x	0	12	y	0	17	z	19	19	48	19	67
2	35	6	x	0	24	y	0	26	z	0	17	67	0	67
2	35	7	x	0	12	y	23	3	z	11	3	18	34	52
2	35	8	x	19	0	y	21	0	z	13	0	0	53	53
2	35	9	x	0	21	y	7	23	z	13	0	44	20	64
2	35	10	x	0	0	y	0	0	z	NA	NA	0	0	0
2	39	1	x	0	1	y	0	23	z	0	2	26	0	26
2	39	2	x	6	0	y	29	0	z	2	0	0	37	37
2	39	3	x	12	8	y	41	1	z	27	0	9	80	89
2	39	4	x	0	0	y	0	0	z	NA	NA	0	0	0
2	39	5	x	7	16	y	19	12	z	7	22	50	33	83
2	39	6	x	0	11	y	16	11	z	0	2	24	16	40
2	39	7	x	0	0	y	0	0	z	NA	NA	0	0	0
2	39	8	x	7	0	y	32	0	z	NA	NA	0	39	39
2	39	9	x	16	0	y	9	12	z	1	15	27	26	53
2	39	10	x	14	0	y	11	29	z	2	0	29	27	56
2	47	1	x	6	3	y	6	0	z	NA	NA	3	12	15
2	47	2	x	0	1	y	8	13	z	15	1	15	23	38
2	47	3	x	8	0	y	17	0	z	9	0	0	34	34
2	47	4	x	0	0	y	0	0	z	NA	NA	0	0	0
2	47	5	x	0	7	y	17	8	z	3	0	15	20	35
2	47	6	x	10	0	y	21	0	z	17	0	0	48	48
2	47	7	x	30	0	y	19	14	z	26	0	14	75	89
2	47	8	x	17	4	y	0	0	z	0	15	19	17	36
2	47	9	x	0	6	y	0	17	z	0	9	32	0	32
2	47	10	x	16	0	y	6	18	z	0	1	19	22	41
2	50	1	x	8	3	y	15	9	z	0	16	28	23	51
2	50	2	x	0	1	y	0	27	z	0	10	38	0	38
2	50	3	x	7	0	y	3	26	z	3	13	39	13	52
2	50	4	x	0	1	y	9	3	z	NA	NA	4	9	13
2	50	5	x	0	7	y	0	20	z	0	10	37	0	37
2	50	6	x	0	9	y	0	27	z	NA	NA	36	0	36
2	50	7	x	2	17	y	7	15	z	17	0	32	26	58
2	50	8	x	2	29	y	0	19	z	0	19	67	2	69
2	50	9	x	0	11	y	0	17	z	0	15	43	0	43
2	50	10	x	0	0	y	0	0	z	NA	NA	0	0	0
2	53	1	x	0	1	y	0	27	z	9	14	42	9	51
2	53	2	x	5	2	y	3	12	z	15	0	14	23	37
2	53	3	x	3	0	y	2	26	z	18	2	28	23	51
2	53	4	x	0	0	y	0	0	z	NA	NA	0	0	0
2	53	5	x	15	0	y	26	0	z	26	0	0	67	67
2	53	6	x	19	0	y	26	0	z	19	0	0	64	64
2	53	7	x	0	1	y	8	20	z	16	16	37	24	61
2	53	8	x	0	25	y	0	18	z	0	8	51	0	51
2	53	9	x	15	1	y	14	0	z	0	23	24	29	53
2	53	10	x	0	15	y	0	24	z	0	8	47	0	47
2	55	1	x	7	4	y	38	9	z	34	0	13	79	92
2	55	2	x	0	1	y	13	0	z	5	27	28	18	46
2	55	3	x	0	0	y	24	0	z	4	0	0	28	28
2	55	4	x	0	0	y	1	3	z	7	27	30	8	38
2	55	5	x	17	0	y	21	0	z	15	0	0	53	53
2	55	6	x	20	0	y	10	19	z	11	11	30	41	71
2	55	7	x	9	0	y	26	0	z	27	0	0	62	62
2	55	8	x	22	0	y	10	9	z	10	5	14	42	56
2	55	9	x	12	0	y	1	0	z	14	0	0	27	27
2	55	10	x	20	0	y	15	0	z	11	0	0	46	46
2	56	1	x	4	0	y	26	0	z	21	0	0	51	51
2	56	2	x	0	3	y	0	24	z	6	18	45	6	51
2	56	3	x	0	29	y	10	16	z	3	9	54	13	67
2	56	4	x	0	1	y	0	14	z	0	24	39	0	39
2	56	5	x	5	4	y	0	0	z	16	10	14	21	35
2	56	6	x	4	0	y	23	0	z	NA	NA	0	27	27
2	56	7	x	6	13	y	12	4	z	20	0	17	38	55
2	56	8	x	0	14	y	2	10	z	17	13	37	19	56
2	56	9	x	0	8	y	0	10	z	0	5	23	0	23
2	56	10	x	5	6	y	3	9	z	20	6	21	28	49
2	57	1	x	0	15	y	5	18	z	11	12	45	16	61
2	57	2	x	9	0	y	38	0	z	28	0	0	75	75
2	57	3	x	0	9	y	4	7	z	13	7	23	17	40
2	57	4	x	3	9	y	0	8	z	0	1	18	3	21
2	57	5	x	7	5	y	16	13	z	1	23	41	24	65
2	57	6	x	25	0	y	7	27	z	22	2	29	54	83
2	57	7	x	9	12	y	26	10	z	2	2	24	37	61
2	57	8	x	1	9	y	0	19	z	0	15	43	1	44
2	57	9	x	0	0	y	0	0	z	NA	NA	0	0	0
2	57	10	x	7	13	y	3	19	z	1	10	42	11	53
2	60	1	x	0	0	y	NA	NA	z	NA	NA	0	0	0
2	60	2	x	13	1	y	0	0	z	43	2	3	56	59
2	60	3	x	6	6	y	0	1	z	45	26	33	51	84
2	60	4	x	0	0	y	NA	NA	z	NA	NA	0	0	0
2	60	5	x	1	0	y	17	0	z	6	5	5	24	29
2	60	6	x	2	0	y	23	0	z	4	0	0	29	29
2	60	7	x	11	0	y	33	0	z	17	0	0	61	61
2	60	8	x	12	0	y	30	0	z	15	0	0	57	57
2	60	9	x	9	0	y	4	0	z	1	0	0	14	14
2	60	10	x	1	0	y	2	1	z	15	1	2	18	20
2	61	1	x	1	0	y	6	0	z	24	0	0	31	31
2	61	2	x	10	0	y	28	0	z	21	0	0	59	59
2	61	3	x	19	0	y	18	1	z	NA	NA	1	37	38
2	61	4	x	1	0	y	0	1	z	0	26	27	1	28
2	61	5	x	4	0	y	0	4	z	4	0	4	8	12
2	61	6	x	3	6	y	3	13	z	NA	NA	19	6	25
2	61	7	x	2	0	y	21	0	z	34	0	0	57	57
2	61	8	x	29	0	y	37	18	z	23	2	20	89	109
2	61	9	x	0	0	y	0	0	z	NA	NA	0	0	0
2	61	10	x	0	22	y	0	24	z	16	8	54	16	70
2	64	1	x	11	18	y	8	2	z	1	0	20	20	40
2	64	2	x	1	0	y	0	0	z	22	0	0	23	23
2	64	3	x	NA	NA	y	NA	NA	z	NA	NA	0	0	0
2	64	4	x	9	2	y	10	1	z	13	0	3	32	35
2	64	5	x	0	0	y	0	0	z	8	0	0	8	8
2	64	6	x	6	0	y	13	0	z	6	10	10	25	35
2	64	7	x	0	36	y	0	10	z	0	15	61	0	61
2	64	8	x	2	0	y	7	9	z	5	8	17	14	31
2	64	9	x	0	12	y	0	22	z	15	2	36	15	51
2	64	10	x	4	8	y	3	1	z	29	9	18	36	54
2	71	1	x	0	0	y	1	18	z	0	1	19	1	20
2	71	2	x	3	14	y	16	5	z	19	1	20	38	58
2	71	3	x	5	6	y	14	1	z	5	0	7	24	31
2	71	4	x	NA	NA	y	NA	NA	z	NA	NA	0	0	0
2	71	5	x	21	0	y	30	0	z	0	3	3	51	54
2	71	6	x	1	0	y	16	17	z	0	2	19	17	36
2	71	7	x	5	15	y	7	2	z	4	18	35	16	51
2	71	8	x	18	0	y	31	0	z	21	0	0	70	70
2	71	9	x	23	20	y	22	5	z	12	9	34	57	91
2	71	10	x	2	4	y	11	0	z	20	15	19	33	52
2	72	1	x	1	0	y	10	0	z	13	0	0	24	24
2	72	2	x	1	0	y	18	0	z	19	0	0	38	38
2	72	3	x	11	0	y	12	0	z	6	17	17	29	46
2	72	4	x	0	3	y	0	51	z	0	33	87	0	87
2	72	5	x	0	6	y	0	29	z	0	22	57	0	57
2	72	6	x	0	6	y	0	16	z	0	17	39	0	39
2	72	7	x	0	7	y	0	31	z	0	9	47	0	47
2	72	8	x	0	0	y	0	5	z	2	2	7	2	9
2	72	9	x	0	8	y	0	25	z	0	13	46	0	46
2	72	10	x	14	0	y	19	19	z	17	8	27	50	77
2	73	1	x	8	14	y	7	3	z	0	6	23	15	38
2	73	2	x	11	19	y	28	19	z	14	13	51	53	104
2	73	3	x	1	0	y	40	0	z	NA	NA	0	41	41
2	73	4	x	0	34	y	7	38	z	31	0	72	38	110
2	73	5	x	0	1	y	0	15	z	7	0	16	7	23
2	73	6	x	0	0	y	18	7	z	14	0	7	32	39
2	73	7	x	0	0	y	4	17	z	4	0	17	8	25
2	73	8	x	13	0	y	27	0	z	22	0	0	62	62
2	73	9	x	0	2	y	1	8	z	5	1	11	6	17
2	73	10	x	12	0	y	3	15	z	2	0	15	17	32
2	75	1	x	0	21	y	0	31	z	0	15	67	0	67
2	75	2	x	0	27	y	0	17	z	0	9	53	0	53
2	75	3	x	25	0	y	21	0	z	22	0	0	68	68
2	75	4	x	20	0	y	5	0	z	3	0	0	28	28
2	75	5	x	9	0	y	18	0	z	NA	NA	0	27	27
2	75	6	x	27	0	y	10	7	z	0	24	31	37	68
2	75	7	x	8	14	y	10	14	z	0	1	29	18	47
2	75	8	x	23	0	y	NA	NA	z	NA	NA	0	23	23
2	75	9	x	36	0	y	18	10	z	19	0	10	73	83
2	75	10	x	NA	NA	y	NA	NA	z	NA	NA	0	0	0
2	77	1	x	12	0	y	18	7	z	33	3	10	63	73
2	77	2	x	0	0	y	16	0	z	12	0	0	28	28
2	77	3	x	1	0	y	20	0	z	12	12	12	33	45
2	77	4	x	12	0	y	19	0	z	9	0	0	40	40
2	77	5	x	20	0	y	14	0	z	25	0	0	59	59
2	77	6	x	0	29	y	13	12	z	35	0	41	48	89
2	77	7	x	3	14	y	24	5	z	21	2	21	48	69
2	77	8	x	0	1	y	18	3	z	25	1	5	43	48
2	77	9	x	0	1	y	3	2	z	1	1	4	4	8
2	77	10	x	0	22	y	15	6	z	23	0	28	38	66
3	3	1	x	5	0	y	2	0	z	27	0	0	34	34
3	3	2	x	28	0	y	1	13	z	7	10	23	36	59
3	3	3	x	31	0	y	27	0	z	20	0	0	78	78
3	3	4	x	8	0	y	0	6	z	0	2	8	8	16
3	3	5	x	12	0	y	27	0	z	16	3	3	55	58
3	3	6	x	22	0	y	23	0	z	14	0	0	59	59
3	3	7	x	14	5	y	17	1	z	15	10	16	46	62
3	3	8	x	0	0	y	0	3	z	0	0	3	0	3
3	3	9	x	15	11	y	3	10	z	6	5	26	24	50
3	3	10	x	0	31	y	0	33	z	0	24	88	0	88
3	7	1	x	26	0	y	22	0	z	26	0	0	74	74
3	7	2	x	25	0	y	20	0	z	9	0	0	54	54
3	7	3	x	5	8	y	10	16	z	0	5	29	15	44
3	7	4	x	0	14	y	12	10	z	14	0	24	26	50
3	7	5	x	18	0	y	29	0	z	6	0	0	53	53
3	7	6	x	1	4	y	34	10	z	9	31	45	44	89
3	7	7	x	7	0	y	38	0	z	19	0	0	64	64
3	7	8	x	39	0	y	8	3	z	18	0	3	65	68
3	7	9	x	0	1	y	1	9	z	10	13	23	11	34
3	7	10	x	19	0	y	23	0	z	1	27	27	43	70
3	8	1	x	15	0	y	12	0	z	30	0	0	57	57
3	8	2	x	4	10	y	0	17	z	0	28	55	4	59
3	8	3	x	0	17	y	0	13	z	2	13	43	2	45
3	8	4	x	25	0	y	34	0	z	38	0	0	97	97
3	8	5	x	0	20	y	0	18	z	0	26	64	0	64
3	8	6	x	14	17	y	6	25	z	1	12	54	21	75
3	8	7	x	7	11	y	0	18	z	0	22	51	7	58
3	8	8	x	0	17	y	0	19	z	1	0	36	1	37
3	8	9	x	0	23	y	0	36	z	0	15	74	0	74
3	8	10	x	18	0	y	15	0	z	0	4	4	33	37
3	12	1	x	27	0	y	2	14	z	1	14	28	30	58
3	12	2	x	3	7	y	16	0	z	18	0	7	37	44
3	12	3	x	19	0	y	4	13	z	4	16	29	27	56
3	12	4	x	25	2	y	9	7	z	26	0	9	60	69
3	12	5	x	24	0	y	26	0	z	24	0	0	74	74
3	12	6	x	0	22	y	0	0	z	9	0	22	9	31
3	12	7	x	19	0	y	25	0	z	2	9	9	46	55
3	12	8	x	0	0	y	0	0	z	0	0	0	0	0
3	12	9	x	15	0	y	0	7	z	0	25	32	15	47
3	12	10	x	11	0	y	23	0	z	18	0	0	52	52
3	17	1	x	0	16	y	13	20	z	2	12	48	15	63
3	17	2	x	24	0	y	24	0	z	28	0	0	76	76
3	17	3	x	0	0	y	0	0	z	0	0	0	0	0
3	17	4	x	17	0	y	34	0	z	24	0	0	75	75
3	17	5	x	25	0	y	21	7	z	0	12	19	46	65
3	17	6	x	0	39	y	0	27	z	0	32	98	0	98
3	17	7	x	19	16	y	4	17	z	9	4	37	32	69
3	17	8	x	22	5	y	6	20	z	13	12	37	41	78
3	17	9	x	10	5	y	19	10	z	2	12	27	31	58
3	17	10	x	0	8	y	14	5	z	3	11	24	17	41
3	18	1	x	0	24	y	0	18	z	16	1	43	16	59
3	18	2	x	22	0	y	27	0	z	22	0	0	71	71
3	18	3	x	0	12	y	0	0	z	0	0	12	0	12
3	18	4	x	1	2	y	1	17	z	0	16	35	2	37
3	18	5	x	0	26	y	0	20	z	0	19	65	0	65
3	18	6	x	14	5	y	13	0	z	24	0	5	51	56
3	18	7	x	0	11	y	0	11	z	0	13	35	0	35
3	18	8	x	0	2	y	8	5	z	32	0	7	40	47
3	18	9	x	14	9	y	1	11	z	1	26	46	16	62
3	18	10	x	16	9	y	13	8	z	22	0	17	51	68
3	24	1	x	29	0	y	32	0	z	38	0	0	99	99
3	24	2	x	0	14	y	9	2	z	24	0	16	33	49
3	24	3	x	6	1	y	27	0	z	28	0	1	61	62
3	24	4	x	5	5	y	0	12	z	0	19	36	5	41
3	24	5	x	35	0	y	22	0	z	33	0	0	90	90
3	24	6	x	17	2	y	0	0	z	0	0	2	17	19
3	24	7	x	0	9	y	0	22	z	0	21	52	0	52
3	24	8	x	1	13	y	10	7	z	37	6	26	48	74
3	24	9	x	3	0	y	27	0	z	12	14	14	42	56
3	24	10	x	21	0	y	29	1	z	15	26	27	65	92
3	25	1	x	21	0	y	20	0	z	10	12	12	51	63
3	25	2	x	32	0	y	18	7	z	2	1	8	52	60
3	25	3	x	39	0	y	27	0	z	22	0	0	88	88
3	25	4	x	0	17	y	0	39	z	0	20	76	0	76
3	25	5	x	9	7	y	4	5	z	12	4	16	25	41
3	25	6	x	0	9	y	0	9	z	0	15	33	0	33
3	25	7	x	25	0	y	4	10	z	15	3	13	44	57
3	25	8	x	0	29	y	0	9	z	0	19	57	0	57
3	25	9	x	0	9	y	0	2	z	0	21	32	0	32
3	25	10	x	25	6	y	14	22	z	12	8	36	51	87
3	26	1	x	23	0	y	2	0	z	25	0	0	50	50
3	26	2	x	32	0	y	29	0	z	24	0	0	85	85
3	26	3	x	20	0	y	39	0	z	33	0	0	92	92
3	26	4	x	0	26	y	0	16	z	0	13	55	0	55
3	26	5	x	26	3	y	33	6	z	27	6	15	86	101
3	26	6	x	0	0	y	0	0	z	0	0	0	0	0
3	26	7	x	21	2	y	19	16	z	13	4	22	53	75
3	26	8	x	3	5	y	19	0	z	19	0	5	41	46
3	26	9	x	4	0	y	17	0	z	27	0	0	48	48
3	26	10	x	41	0	y	34	1	z	6	40	41	81	122
3	28	1	x	0	11	y	23	26	z	27	0	37	50	87
3	28	2	x	0	52	y	0	33	z	0	33	118	0	118
3	28	3	x	0	14	y	0	24	z	18	6	44	18	62
3	28	4	x	10	0	y	31	0	z	10	24	24	51	75
3	28	5	x	20	12	y	39	0	z	42	0	12	101	113
3	28	6	x	26	0	y	24	8	z	4	21	29	54	83
3	28	7	x	NA	NA	y	NA	NA	z	NA	NA	0	0	0
3	28	8	x	0	0	y	0	30	z	0	21	51	0	51
3	28	9	x	1	25	y	0	23	z	0	31	79	1	80
3	28	10	x	7	16	y	1	24	z	35	0	40	43	83
3	30	1	x	3	6	y	15	4	z	15	10	20	33	53
3	30	2	x	12	0	y	31	0	z	26	0	0	69	69
3	30	3	x	10	0	y	37	0	z	36	0	0	83	83
3	30	4	x	25	0	y	46	0	z	39	0	0	110	110
3	30	5	x	0	32	y	6	12	z	9	1	45	15	60
3	30	6	x	7	12	y	14	15	z	15	7	34	36	70
3	30	7	x	1	9	y	16	12	z	9	12	33	26	59
3	30	8	x	30	0	y	20	10	z	18	13	23	68	91
3	30	9	x	0	19	y	10	34	z	36	8	61	46	107
3	30	10	x	5	12	y	0	11	z	0	34	57	5	62
3	35	1	x	12	0	y	8	0	z	1	0	0	21	21
3	35	2	x	19	0	y	26	0	z	21	0	0	66	66
3	35	3	x	19	0	y	36	0	z	26	0	0	81	81
3	35	4	x	0	20	y	17	20	z	5	23	63	22	85
3	35	5	x	0	22	y	21	8	z	17	0	30	38	68
3	35	6	x	28	0	y	36	0	z	7	26	26	71	97
3	35	7	x	11	1	y	23	8	z	6	29	38	40	78
3	35	8	x	NA	NA	y	NA	NA	z	NA	NA	0	0	0
3	35	9	x	14	4	y	30	21	z	29	0	25	73	98
3	35	10	x	33	0	y	24	10	z	5	24	34	62	96
3	39	1	x	0	11	y	0	14	z	0	28	53	0	53
3	39	2	x	24	0	y	13	9	z	0	24	33	37	70
3	39	3	x	19	3	y	15	5	z	6	18	26	40	66
3	39	4	x	12	7	y	12	0	z	2	0	7	26	33
3	39	5	x	17	0	y	19	0	z	34	0	0	70	70
3	39	6	x	21	0	y	23	0	z	34	0	0	78	78
3	39	7	x	17	0	y	13	0	z	26	0	0	56	56
3	39	8	x	0	0	y	32	0	z	11	0	0	43	43
3	39	9	x	20	0	y	10	17	z	4	0	17	34	51
3	39	10	x	0	19	y	32	2	z	33	0	21	65	86
3	47	1	x	8	0	y	33	8	z	28	5	13	69	82
3	47	2	x	2	0	y	16	0	z	24	0	0	42	42
3	47	3	x	17	0	y	15	9	z	37	1	10	69	79
3	47	4	x	0	1	y	30	0	z	19	0	1	49	50
3	47	5	x	0	2	y	10	0	z	24	0	2	34	36
3	47	6	x	0	0	y	7	0	z	28	0	0	35	35
3	47	7	x	14	0	y	22	4	z	2	0	4	38	42
3	47	8	x	15	0	y	23	3	z	5	16	19	43	62
3	47	9	x	21	0	y	21	0	z	23	0	0	65	65
3	47	10	x	2	8	y	5	13	z	0	0	21	7	28
3	50	1	x	25	0	y	4	42	z	0	38	80	29	109
3	50	2	x	20	0	y	33	0	z	34	0	0	87	87
3	50	3	x	18	0	y	33	2	z	10	28	30	61	91
3	50	4	x	0	16	y	16	17	z	34	0	33	50	83
3	50	5	x	13	0	y	27	0	z	24	0	0	64	64
3	50	6	x	0	13	y	0	13	z	0	45	71	0	71
3	50	7	x	0	12	y	14	1	z	6	9	22	20	42
3	50	8	x	19	0	y	16	0	z	25	0	0	60	60
3	50	9	x	14	0	y	20	0	z	47	0	0	81	81
3	50	10	x	15	0	y	31	0	z	0	28	28	46	74
3	53	1	x	31	34	y	28	19	z	8	10	63	67	130
3	53	2	x	0	28	y	0	18	z	31	1	47	31	78
3	53	3	x	0	29	y	26	5	z	10	27	61	36	97
3	53	4	x	0	0	y	0	0	z	0	0	0	0	0
3	53	5	x	12	0	y	18	0	z	4	3	3	34	37
3	53	6	x	30	0	y	17	33	z	NA	NA	33	47	80
3	53	7	x	34	0	y	33	0	z	33	0	0	100	100
3	53	8	x	24	8	y	0	28	z	0	15	51	24	75
3	53	9	x	40	0	y	3	20	z	0	56	76	43	119
3	53	10	x	0	26	y	0	14	z	0	21	61	0	61
3	55	1	x	30	0	y	26	2	z	6	10	12	62	74
3	55	2	x	0	21	y	24	7	z	43	1	29	67	96
3	55	3	x	18	0	y	12	0	z	20	8	8	50	58
3	55	4	x	15	9	y	28	7	z	31	0	16	74	90
3	55	5	x	21	0	y	30	0	z	22	0	0	73	73
3	55	6	x	29	0	y	28	0	z	15	2	2	72	74
3	55	7	x	2	0	y	12	13	z	18	11	24	32	56
3	55	8	x	17	0	y	19	0	z	5	2	2	41	43
3	55	9	x	18	11	y	14	3	z	19	16	30	51	81
3	55	10	x	0	15	y	5	8	z	6	33	56	11	67
3	56	1	x	34	0	y	24	0	z	34	0	0	92	92
3	56	2	x	29	0	y	24	0	z	0	54	54	53	107
3	56	3	x	19	0	y	16	1	z	19	3	4	54	58
3	56	4	x	35	0	y	7	16	z	22	12	28	64	92
3	56	5	x	20	6	y	18	17	z	2	26	49	40	89
3	56	6	x	29	0	y	14	2	z	18	0	2	61	63
3	56	7	x	14	7	y	11	9	z	32	8	24	57	81
3	56	8	x	23	0	y	20	0	z	41	0	0	84	84
3	56	9	x	28	0	y	26	1	z	45	0	1	99	100
3	56	10	x	16	12	y	4	12	z	0	17	41	20	61
3	57	1	x	21	0	y	18	0	z	19	0	0	58	58
3	57	2	x	11	0	y	29	0	z	10	14	14	50	64
3	57	3	x	25	5	y	32	0	z	28	0	5	85	90
3	57	4	x	25	0	y	19	0	z	11	0	0	55	55
3	57	5	x	0	0	y	1	0	z	0	0	0	1	1
3	57	6	x	28	0	y	6	11	z	17	4	15	51	66
3	57	7	x	8	9	y	13	0	z	30	0	9	51	60
3	57	8	x	11	0	y	30	0	z	18	0	0	59	59
3	57	9	x	12	0	y	37	0	z	17	0	0	66	66
3	57	10	x	1	0	y	12	3	z	0	0	3	13	16
3	60	1	x	13	16	y	16	7	z	1	18	41	30	71
3	60	2	x	0	0	y	39	0	z	29	10	10	68	78
3	60	3	x	15	0	y	37	0	z	32	0	0	84	84
3	60	4	x	3	0	y	23	0	z	12	1	1	38	39
3	60	5	x	0	12	y	NA	NA	z	NA	NA	12	0	12
3	60	6	x	1	0	y	17	0	z	16	0	0	34	34
3	60	7	x	3	0	y	28	0	z	33	0	0	64	64
3	60	8	x	26	0	y	7	0	z	0	0	0	33	33
3	60	9	x	16	0	y	40	0	z	46	0	0	102	102
3	60	10	x	8	0	y	5	0	z	30	0	0	43	43
3	61	1	x	26	0	y	0	0	z	0	1	1	26	27
3	61	2	x	27	20	y	35	5	z	44	6	31	106	137
3	61	3	x	0	17	y	0	12	z	0	13	42	0	42
3	61	4	x	23	8	y	25	4	z	0	21	33	48	81
3	61	5	x	26	9	y	25	2	z	17	4	15	68	83
3	61	6	x	14	0	y	17	16	z	6	19	35	37	72
3	61	7	x	33	2	y	12	0	z	26	0	2	71	73
3	61	8	x	22	33	y	6	8	z	36	3	44	64	108
3	61	9	x	7	10	y	10	23	z	35	2	35	52	87
3	61	10	x	11	7	y	4	9	z	15	5	21	30	51
3	64	1	x	30	0	y	27	0	z	16	0	0	73	73
3	64	2	x	23	0	y	33	0	z	30	0	0	86	86
3	64	3	x	0	10	y	0	19	z	0	21	50	0	50
3	64	4	x	3	0	y	11	0	z	15	0	0	29	29
3	64	5	x	22	0	y	31	6	z	35	1	7	88	95
3	64	6	x	24	8	y	1	24	z	30	1	33	55	88
3	64	7	x	9	0	y	32	4	z	41	0	4	82	86
3	64	8	x	13	11	y	14	10	z	0	37	58	27	85
3	64	9	x	22	0	y	42	0	z	38	0	0	102	102
3	64	10	x	1	0	y	0	0	z	0	0	0	1	1
3	71	1	x	15	1	y	15	3	z	8	14	18	38	56
3	71	2	x	25	0	y	13	10	z	23	0	10	61	71
3	71	3	x	22	0	y	10	0	z	4	7	7	36	43
3	71	4	x	12	3	y	12	1	z	4	4	8	28	36
3	71	5	x	0	0	y	0	0	z	0	0	0	0	0
3	71	6	x	18	0	y	3	7	z	9	6	13	30	43
3	71	7	x	22	0	y	15	3	z	29	13	16	66	82
3	71	8	x	0	0	y	0	0	z	0	0	0	0	0
3	71	9	x	30	0	y	18	5	z	13	15	20	61	81
3	71	10	x	40	0	y	26	1	z	9	26	27	75	102
3	72	1	x	0	14	y	0	21	z	0	17	52	0	52
3	72	2	x	12	7	y	17	0	z	29	0	7	58	65
3	72	3	x	0	14	y	0	16	z	0	19	49	0	49
3	72	4	x	0	14	y	0	22	z	0	30	66	0	66
3	72	5	x	0	17	y	0	32	z	8	12	61	8	69
3	72	6	x	0	9	y	0	4	z	0	0	13	0	13
3	72	7	x	0	29	y	8	3	z	0	25	57	8	65
3	72	8	x	0	23	y	25	15	z	18	0	38	43	81
3	72	9	x	0	25	y	0	25	z	0	37	87	0	87
3	72	10	x	0	16	y	0	14	z	0	10	40	0	40
3	73	1	x	26	0	y	0	19	z	19	2	21	45	66
3	73	2	x	26	6	y	17	5	z	32	0	11	75	86
3	73	3	x	0	0	y	0	0	z	0	0	0	0	0
3	73	4	x	0	10	y	0	22	z	0	37	69	0	69
3	73	5	x	21	0	y	15	0	z	9	0	0	45	45
3	73	6	x	32	0	y	27	0	z	12	0	0	71	71
3	73	7	x	12	0	y	25	0	z	10	8	8	47	55
3	73	8	x	20	0	y	17	5	z	7	12	17	44	61
3	73	9	x	0	0	y	NA	NA	z	NA	NA	0	0	0
3	73	10	x	16	10	y	0	24	z	2	25	59	18	77
3	75	1	x	0	23	y	0	16	z	0	30	69	0	69
3	75	2	x	12	3	y	3	8	z	0	26	37	15	52
3	75	3	x	0	0	y	0	0	z	0	0	0	0	0
3	75	4	x	0	6	y	12	0	z	0	21	27	12	39
3	75	5	x	0	17	y	0	49	z	0	38	104	0	104
3	75	6	x	13	0	y	20	0	z	15	12	12	48	60
3	75	7	x	0	25	y	0	18	z	1	7	50	1	51
3	75	8	x	17	0	y	16	0	z	24	0	0	57	57
3	75	9	x	0	23	y	21	0	z	12	6	29	33	62
3	75	10	x	0	0	y	0	20	z	0	13	33	0	33
3	77	1	x	34	0	y	29	0	z	12	12	12	75	87
3	77	2	x	0	20	y	18	6	z	15	0	26	33	59
3	77	3	x	19	0	y	53	0	z	24	0	0	96	96
3	77	4	x	25	0	y	39	0	z	16	10	10	80	90
3	77	5	x	0	24	y	17	21	z	15	6	51	32	83
3	77	6	x	15	16	y	24	11	z	34	0	27	73	100
3	77	7	x	0	15	y	0	45	z	0	24	84	0	84
3	77	8	x	0	29	y	0	42	z	26	1	72	26	98
3	77	9	x	7	0	y	34	0	z	31	0	0	72	72
3	77	10	x	8	19	y	25	1	z	13	18	38	46	84

## Sheet: Female data cured lines
OS=offspring, NA=death due to fly(s) stuck in bacterial slime
			Offspring were counted from 3 different vials over 7 days (vial X, Y and Z)
Block	Line	Individual	Day	# OS	Day	# OS	# OS	# OS	Total OS
1	3	1	x	25	y	9	z	19	53
1	3	2	x	0	y	NA	z	NA	0
1	3	3	x	26	y	19	z	19	64
1	3	4	x	0	y	NA	z	NA	0
1	3	5	x	0	y	NA	z	NA	0
1	3	6	x	25	y	15	z	14	54
1	3	7	x	22	y	16	z	17	55
1	3	8	x	20	y	15	z	13	48
1	3	9	x	26	y	16	z	12	54
1	3	10	x	49	y	17	z	13	79
1	7	1	x	29	y	19	z	26	74
1	7	2	x	0	y	6	z	14	20
1	7	3	x	27	y	16	z	17	60
1	7	4	x	16	y	17	z	5	38
1	7	5	x	29	y	20	z	18	67
1	7	6	x	21	y	25	z	19	65
1	7	7	x	27	y	22	z	21	70
1	7	8	x	14	y	11	z	13	38
1	7	9	x	19	y	9	z	9	37
1	7	10	x	0	y	0	z	NA	0
1	8	1	x	34	y	25	z	22	81
1	8	2	x	23	y	19	z	21	63
1	8	3	x	11	y	14	z	13	38
1	8	4	x	20	y	15	z	18	53
1	8	5	x	7	y	18	z	5	30
1	8	6	x	1	y	20	z	19	40
1	8	7	x	10	y	21	z	16	47
1	8	8	x	20	y	18	z	21	59
1	8	9	x	11	y	NA	z	NA	11
1	8	10	x	12	y	14	z	13	39
1	12	1	x	25	y	20	z	21	66
1	12	2	x	23	y	19	z	16	58
1	12	3	x	33	y	18	z	22	73
1	12	4	x	24	y	21	z	25	70
1	12	5	x	16	y	22	z	20	58
1	12	6	x	0	y	NA	z	NA	0
1	12	7	x	0	y	NA	z	NA	0
1	12	8	x	0	y	NA	z	NA	0
1	12	9	x	15	y	8	z	9	32
1	12	10	x	26	y	14	z	14	54
1	17	1	x	9	y	NA	z	NA	9
1	17	2	x	0	y	NA	z	NA	0
1	17	3	x	13	y	25	z	31	69
1	17	4	x	16	y	17	z	14	47
1	17	5	x	0	y	0	z	NA	0
1	17	6	x	29	y	23	z	23	75
1	17	7	x	19	y	18	z	28	65
1	17	8	x	15	y	15	z	13	43
1	17	9	x	32	y	16	z	10	58
1	17	10	x	34	y	21	z	14	69
1	18	1	x	0	y	NA	z	NA	0
1	18	2	x	0	y	NA	z	NA	0
1	18	3	x	0	y	NA	z	NA	0
1	18	4	x	8	y	23	z	16	47
1	18	5	x	0	y	NA	z	NA	0
1	18	6	x	20	y	12	z	16	48
1	18	7	x	0	y	NA	z	NA	0
1	18	8	x	18	y	27	z	30	75
1	18	9	x	20	y	23	z	24	67
1	18	10	x	0	y	NA	z	NA	0
1	24	1	x	32	y	11	z	27	70
1	24	2	x	0	y	NA	z	NA	0
1	24	3	x	4	y	3	z	1	8
1	24	4	x	12	y	10	z	19	41
1	24	5	x	31	y	7	z	23	61
1	24	6	x	25	y	14	z	29	68
1	24	7	x	17	y	8	z	23	48
1	24	8	x	NA	y	NA	z	NA	0
1	24	9	x	25	y	15	z	19	59
1	24	10	x	36	y	13	z	10	59
1	25	1	x	18	y	27	z	29	74
1	25	2	x	13	y	20	z	28	61
1	25	3	x	23	y	20	z	15	58
1	25	4	x	6	y	16	z	12	34
1	25	5	x	NA	y	14	z	26	40
1	25	6	x	6	y	12	z	7	25
1	25	7	x	9	y	11	z	14	34
1	25	8	x	7	y	6	z	9	22
1	25	9	x	6	y	NA	z	NA	6
1	25	10	x	10	y	12	z	14	36
1	26	1	x	0	y	NA	z	NA	0
1	26	2	x	11	y	9	z	36	56
1	26	3	x	19	y	14	z	23	56
1	26	4	x	3	y	12	z	18	33
1	26	5	x	11	y	6	z	14	31
1	26	6	x	5	y	10	z	27	42
1	26	7	x	1	y	14	z	21	36
1	26	8	x	33	y	24	z	14	71
1	26	9	x	28	y	22	z	7	57
1	26	10	x	4	y	18	z	14	36
1	28	1	x	13	y	14	z	12	39
1	28	2	x	0	y	NA	z	NA	0
1	28	3	x	26	y	11	z	16	53
1	28	4	x	0	y	NA	z	0	0
1	28	5	x	35	y	6	z	12	53
1	28	6	x	0	y	NA	z	NA	0
1	28	7	x	30	y	5	z	8	43
1	28	8	x	10	y	NA	z	NA	10
1	28	9	x	13	y	4	z	14	31
1	28	10	x	5	y	17	z	18	40
1	30	1	x	23	y	24	z	23	70
1	30	2	x	5	y	8	z	9	22
1	30	3	x	16	y	19	z	12	47
1	30	4	x	12	y	23	z	25	60
1	30	5	x	14	y	5	z	3	22
1	30	6	x	19	y	14	z	16	49
1	30	7	x	20	y	25	z	21	66
1	30	8	x	6	y	12	z	15	33
1	30	9	x	0	y	0	z	0	0
1	30	10	x	11	y	14	z	12	37
1	35	1	x	31	y	14	z	14	59
1	35	2	x	37	y	21	z	33	91
1	35	3	x	21	y	15	z	23	59
1	35	4	x	25	y	8	z	14	47
1	35	5	x	6	y	NA	z	NA	6
1	35	6	x	0	y	5	z	20	25
1	35	7	x	0	y	17	z	27	44
1	35	8	x	25	y	15	z	27	67
1	35	9	x	17	y	18	z	27	62
1	35	10	x	19	y	21	z	24	64
1	39	1	x	37	y	26	z	29	92
1	39	2	x	0	y	NA	z	NA	0
1	39	3	x	7	y	26	z	17	50
1	39	4	x	3	y	23	z	24	50
1	39	5	x	0	y	NA	z	NA	0
1	39	6	x	9	y	21	z	24	54
1	39	7	x	0	y	NA	z	NA	0
1	39	8	x	0	y	NA	z	NA	0
1	39	9	x	0	y	NA	z	NA	0
1	39	10	x	0	y	NA	z	NA	0
1	47	1	x	11	y	4	z	11	26
1	47	2	x	0	y	NA	z	NA	0
1	47	3	x	13	y	NA	z	4	17
1	47	4	x	0	y	NA	z	NA	0
1	47	5	x	15	y	6	z	14	35
1	47	6	x	2	y	2	z	6	10
1	47	7	x	15	y	5	z	14	34
1	47	8	x	22	y	10	z	22	54
1	47	9	x	13	y	14	z	8	35
1	47	10	x	9	y	10	z	28	47
1	50	1	x	0	y	3	z	NA	3
1	50	2	x	5	y	6	z	15	26
1	50	3	x	2	y	7	z	15	24
1	50	4	x	9	y	14	z	12	35
1	50	5	x	11	y	6	z	19	36
1	50	6	x	0	y	0	z	2	2
1	50	7	x	21	y	7	z	14	42
1	50	8	x	12	y	11	z	7	30
1	50	9	x	8	y	14	z	11	33
1	50	10	x	6	y	13	z	1	20
1	53	1	x	16	y	14	z	2	32
1	53	2	x	21	y	10	z	20	51
1	53	3	x	33	y	9	z	16	58
1	53	4	x	18	y	8	z	14	40
1	53	5	x	20	y	13	z	19	52
1	53	6	x	14	y	13	z	23	50
1	53	7	x	NA	y	NA	z	NA	0
1	53	8	x	31	y	9	z	23	63
1	53	9	x	16	y	5	z	15	36
1	53	10	x	0	y	0	z	NA	0
1	55	1	x	20	y	19	z	22	61
1	55	2	x	0	y	0	z	NA	0
1	55	3	x	15	y	21	z	23	59
1	55	4	x	19	y	6	z	23	48
1	55	5	x	NA	y	0	z	NA	0
1	55	6	x	NA	y	0	z	NA	0
1	55	7	x	20	y	16	z	22	58
1	55	8	x	NA	y	0	z	NA	0
1	55	9	x	14	y	20	z	20	54
1	55	10	x	8	y	7	z	NA	15
1	56	1	x	NA	y	NA	z	NA	0
1	56	2	x	NA	y	NA	z	NA	0
1	56	3	x	NA	y	NA	z	NA	0
1	56	4	x	NA	y	NA	z	NA	0
1	56	5	x	12	y	9	z	17	38
1	56	6	x	24	y	21	z	29	74
1	56	7	x	32	y	16	z	15	63
1	56	8	x	0	y	NA	z	NA	0
1	56	9	x	0	y	0	z	NA	0
1	56	10	x	26	y	17	z	11	54
1	57	1	x	35	y	26	z	28	89
1	57	2	x	13	y	35	z	27	75
1	57	3	x	14	y	NA	z	26	40
1	57	4	x	9	y	4	z	NA	13
1	57	5	x	0	y	NA	z	NA	0
1	57	6	x	0	y	NA	z	NA	0
1	57	7	x	13	y	NA	z	27	40
1	57	8	x	0	y	0	z	NA	0
1	57	9	x	0	y	NA	z	NA	0
1	57	10	x	3	y	14	z	18	35
1	60	1	x	11	y	16	z	23	50
1	60	2	x	24	y	8	z	28	60
1	60	3	x	6	y	5	z	4	15
1	60	4	x	NA	y	NA	z	NA	0
1	60	5	x	38	y	17	z	28	83
1	60	6	x	0	y	NA	z	NA	0
1	60	7	x	12	y	15	z	19	46
1	60	8	x	16	y	30	z	25	71
1	60	9	x	13	y	13	z	17	43
1	60	10	x	12	y	14	z	25	51
1	61	1	x	0	y	NA	z	NA	0
1	61	2	x	21	y	17	z	17	55
1	61	3	x	0	y	NA	z	NA	0
1	61	4	x	1	y	15	z	23	39
1	61	5	x	0	y	0	z	NA	0
1	61	6	x	10	y	11	z	NA	21
1	61	7	x	7	y	5	z	4	16
1	61	8	x	18	y	7	z	3	28
1	61	9	x	5	y	5	z	NA	10
1	61	10	x	16	y	22	z	16	54
1	64	1	x	18	y	11	z	1	30
1	64	2	x	23	y	NA	z	NA	23
1	64	3	x	20	y	10	z	6	36
1	64	4	x	10	y	6	z	29	45
1	64	5	x	27	y	19	z	20	66
1	64	6	x	31	y	26	z	9	66
1	64	7	x	22	y	15	z	9	46
1	64	8	x	19	y	14	z	2	35
1	64	9	x	13	y	15	z	10	38
1	64	10	x	33	y	5	z	21	59
1	71	1	x	27	y	16	z	22	65
1	71	2	x	0	y	NA	z	NA	0
1	71	3	x	23	y	NA	z	NA	23
1	71	4	x	26	y	11	z	34	71
1	71	5	x	NA	y	NA	z	NA	0
1	71	6	x	NA	y	NA	z	NA	0
1	71	7	x	15	y	22	z	20	57
1	71	8	x	41	y	21	z	NA	62
1	71	9	x	21	y	8	z	21	50
1	71	10	x	0	y	NA	z	NA	0
1	72	1	x	0	y	17	z	NA	17
1	72	2	x	21	y	NA	z	22	43
1	72	3	x	27	y	11	z	9	47
1	72	4	x	13	y	NA	z	3	16
1	72	5	x	0	y	12	z	0	12
1	72	6	x	20	y	NA	z	18	38
1	72	7	x	0	y	13	z	0	13
1	72	8	x	11	y	11	z	8	30
1	72	9	x	0	y	5	z	0	5
1	72	10	x	3	y	NA	z	22	25
1	73	1	x	5	y	5	z	16	26
1	73	2	x	24	y	12	z	25	61
1	73	3	x	24	y	10	z	17	51
1	73	4	x	22	y	7	z	11	40
1	73	5	x	7	y	NA	z	0	7
1	73	6	x	NA	y	NA	z	NA	0
1	73	7	x	22	y	17	z	9	48
1	73	8	x	30	y	10	z	22	62
1	73	9	x	0	y	NA	z	0	0
1	73	10	x	17	y	9	z	28	54
1	75	1	x	24	y	5	z	16	45
1	75	2	x	22	y	15	z	25	62
1	75	3	x	24	y	14	z	14	52
1	75	4	x	9	y	6	z	2	17
1	75	5	x	0	y	NA	z	0	0
1	75	6	x	24	y	13	z	17	54
1	75	7	x	0	y	NA	z	0	0
1	75	8	x	1	y	NA	z	NA	1
1	75	9	x	19	y	8	z	20	47
1	75	10	x	23	y	13	z	16	52
1	77	1	x	20	y	18	z	26	64
1	77	2	x	24	y	26	z	13	63
1	77	3	x	31	y	31	z	32	94
1	77	4	x	17	y	14	z	14	45
1	77	5	x	19	y	23	z	18	60
1	77	6	x	0	y	NA	z	NA	0
1	77	7	x	6	y	17	z	24	47
1	77	8	x	12	y	10	z	22	44
1	77	9	x	NA	y	1	z	NA	1
1	77	10	x	13	y	11	z	15	39
2	3	1	x	0	y	0	z	0	0
2	3	2	x	0	y	0	z	0	0
2	3	3	x	0	y	0	z	0	0
2	3	4	x	16	y	9	z	9	34
2	3	5	x	13	y	22	z	21	56
2	3	6	x	14	y	7	z	4	25
2	3	7	x	0	y	0	z	0	0
2	3	8	x	5	y	11	z	4	20
2	3	9	x	0	y	0	z	0	0
2	3	10	x	0	y	0	z	0	0
2	7	1	x	10	y	21	z	9	40
2	7	2	x	0	y	0	z	0	0
2	7	3	x	0	y	0	z	0	0
2	7	4	x	0	y	0	z	0	0
2	7	5	x	21	y	0	z	8	29
2	7	6	x	9	y	0	z	15	24
2	7	7	x	6	y	0	z	7	13
2	7	8	x	0	y	0	z	0	0
2	7	9	x	1	y	5	z	2	8
2	7	10	x	NA	y	0	z	0	0
2	8	1	x	5	y	14	z	7	26
2	8	2	x	8	y	16	z	0	24
2	8	3	x	0	y	0	z	NA	0
2	8	4	x	3	y	0	z	10	13
2	8	5	x	2	y	0	z	4	6
2	8	6	x	0	y	0	z	0	0
2	8	7	x	0	y	0	z	0	0
2	8	8	x	3	y	0	z	5	8
2	8	9	x	1	y	0	z	12	13
2	8	10	x	8	y	5	z	17	30
2	12	1	x	17	y	21	z	39	77
2	12	2	x	10	y	8	z	33	51
2	12	3	x	0	y	0	z	0	0
2	12	4	x	6	y	3	z	31	40
2	12	5	x	0	y	0	z	0	0
2	12	6	x	0	y	0	z	0	0
2	12	7	x	9	y	0	z	19	28
2	12	8	x	12	y	3	z	23	38
2	12	9	x	0	y	0	z	0	0
2	12	10	x	7	y	19	z	24	50
2	17	1	x	18	y	34	z	0	52
2	17	2	x	18	y	16	z	9	43
2	17	3	x	0	y	0	z	0	0
2	17	4	x	17	y	16	z	23	56
2	17	5	x	25	y	9	z	20	54
2	17	6	x	25	y	11	z	30	66
2	17	7	x	19	y	15	z	19	53
2	17	8	x	21	y	13	z	13	47
2	17	9	x	23	y	14	z	10	47
2	17	10	x	17	y	32	z	14	63
2	18	1	x	0	y	0	z	0	0
2	18	2	x	0	y	0	z	0	0
2	18	3	x	16	y	12	z	15	43
2	18	4	x	0	y	0	z	0	0
2	18	5	x	0	y	0	z	0	0
2	18	6	x	0	y	0	z	0	0
2	18	7	x	0	y	0	z	0	0
2	18	8	x	0	y	0	z	0	0
2	18	9	x	15	y	21	z	24	60
2	18	10	x	14	y	8	z	17	39
2	24	1	x	0	y	0	z	0	0
2	24	2	x	14	y	19	z	24	57
2	24	3	x	19	y	21	z	20	60
2	24	4	x	0	y	0	z	0	0
2	24	5	x	0	y	0	z	0	0
2	24	6	x	19	y	28	z	16	63
2	24	7	x	21	y	18	z	28	67
2	24	8	x	8	y	19	z	27	54
2	24	9	x	12	y	24	z	26	62
2	24	10	x	0	y	0	z	0	0
2	25	1	x	0	y	0	z	0	0
2	25	2	x	0	y	NA	z	NA	0
2	25	3	x	0	y	NA	z	NA	0
2	25	4	x	NA	y	NA	z	NA	0
2	25	5	x	16	y	8	z	6	30
2	25	6	x	10	y	1	z	3	14
2	25	7	x	0	y	0	z	0	0
2	25	8	x	NA	y	NA	z	NA	0
2	25	9	x	9	y	9	z	15	33
2	25	10	x	0	y	1	z	0	1
2	26	1	x	0	y	0	z	0	0
2	26	2	x	22	y	13	z	10	45
2	26	3	x	0	y	0	z	0	0
2	26	4	x	21	y	19	z	23	63
2	26	5	x	12	y	16	z	11	39
2	26	6	x	16	y	16	z	17	49
2	26	7	x	23	y	13	z	7	43
2	26	8	x	17	y	13	z	9	39
2	26	9	x	11	y	31	z	24	66
2	26	10	x	19	y	30	z	27	76
2	28	1	x	7	y	15	z	13	35
2	28	2	x	4	y	13	z	13	30
2	28	3	x	8	y	11	z	16	35
2	28	4	x	0	y	2	z	1	3
2	28	5	x	5	y	8	z	14	27
2	28	6	x	0	y	0	z	0	0
2	28	7	x	12	y	15	z	8	35
2	28	8	x	5	y	19	z	11	35
2	28	9	x	7	y	21	z	NA	28
2	28	10	x	14	y	10	z	20	44
2	30	1	x	12	y	28	z	24	64
2	30	2	x	19	y	32	z	23	74
2	30	3	x	12	y	11	z	22	45
2	30	4	x	14	y	13	z	13	40
2	30	5	x	12	y	18	z	0	30
2	30	6	x	0	y	0	z	NA	0
2	30	7	x	0	y	0	z	19	19
2	30	8	x	18	y	22	z	12	52
2	30	9	x	15	y	20	z	8	43
2	30	10	x	7	y	20	z	22	49
2	35	1	x	21	y	17	z	37	75
2	35	2	x	17	y	17	z	17	51
2	35	3	x	0	y	0	z	0	0
2	35	4	x	2	y	13	z	18	33
2	35	5	x	16	y	25	z	29	70
2	35	6	x	22	y	23	z	24	69
2	35	7	x	7	y	13	z	22	42
2	35	8	x	12	y	16	z	23	51
2	35	9	x	0	y	0	z	0	0
2	35	10	x	0	y	0	z	0	0
2	39	1	x	0	y	0	z	NA	0
2	39	2	x	0	y	0	z	0	0
2	39	3	x	20	y	9	z	6	35
2	39	4	x	0	y	0	z	0	0
2	39	5	x	23	y	1	z	9	33
2	39	6	x	0	y	0	z	0	0
2	39	7	x	0	y	0	z	0	0
2	39	8	x	0	y	0	z	0	0
2	39	9	x	0	y	0	z	0	0
2	39	10	x	0	y	0	z	0	0
2	47	1	x	9	y	12	z	9	30
2	47	2	x	18	y	19	z	12	49
2	47	3	x	8	y	11	z	12	31
2	47	4	x	8	y	4	z	9	21
2	47	5	x	8	y	7	z	13	28
2	47	6	x	22	y	13	z	0	35
2	47	7	x	18	y	11	z	13	42
2	47	8	x	10	y	21	z	28	59
2	47	9	x	0	y	0	z	0	0
2	47	10	x	0	y	0	z	0	0
2	50	1	x	19	y	15	z	11	45
2	50	2	x	31	y	24	z	25	80
2	50	3	x	0	y	0	z	0	0
2	50	4	x	29	y	24	z	24	77
2	50	5	x	26	y	14	z	21	61
2	50	6	x	2	y	0	z	0	2
2	50	7	x	0	y	39	z	5	44
2	50	8	x	13	y	16	z	17	46
2	50	9	x	4	y	1	z	2	7
2	50	10	x	0	y	0	z	0	0
2	53	1	x	19	y	13	z	26	58
2	53	2	x	13	y	14	z	18	45
2	53	3	x	0	y	0	z	0	0
2	53	4	x	12	y	12	z	25	49
2	53	5	x	0	y	0	z	0	0
2	53	6	x	17	y	33	z	24	74
2	53	7	x	0	y	0	z	0	0
2	53	8	x	0	y	0	z	0	0
2	53	9	x	22	y	26	z	23	71
2	53	10	x	12	y	5	z	1	18
2	55	1	x	26	y	9	z	13	48
2	55	2	x	17	y	12	z	3	32
2	55	3	x	11	y	10	z	23	44
2	55	4	x	0	y	0	z	0	0
2	55	5	x	15	y	12	z	11	38
2	55	6	x	19	y	15	z	16	50
2	55	7	x	19	y	16	z	22	57
2	55	8	x	0	y	0	z	0	0
2	55	9	x	20	y	16	z	13	49
2	55	10	x	33	y	21	z	32	86
2	56	1	x	20	y	18	z	29	67
2	56	2	x	11	y	19	z	24	54
2	56	3	x	21	y	15	z	25	61
2	56	4	x	21	y	20	z	25	66
2	56	5	x	23	y	14	z	25	62
2	56	6	x	26	y	15	z	26	67
2	56	7	x	5	y	0	z	0	5
2	56	8	x	18	y	17	z	17	52
2	56	9	x	23	y	21	z	11	55
2	56	10	x	25	y	21	z	4	50
2	57	1	x	0	y	0	z	NA	0
2	57	2	x	0	y	0	z	0	0
2	57	3	x	0	y	0	z	0	0
2	57	4	x	24	y	9	z	22	55
2	57	5	x	0	y	0	z	0	0
2	57	6	x	16	y	8	z	28	52
2	57	7	x	17	y	7	z	30	54
2	57	8	x	8	y	5	z	21	34
2	57	9	x	19	y	17	z	33	69
2	57	10	x	0	y	0	z	0	0
2	60	1	x	20	y	18	z	24	62
2	60	2	x	11	y	17	z	13	41
2	60	3	x	0	y	0	z	0	0
2	60	4	x	6	y	0	z	0	6
2	60	5	x	NA	y	0	z	1	1
2	60	6	x	14	y	19	z	9	42
2	60	7	x	22	y	28	z	38	88
2	60	8	x	8	y	22	z	18	48
2	60	9	x	0	y	0	z	0	0
2	60	10	x	14	y	24	z	20	58
2	61	1	x	12	y	16	z	12	40
2	61	2	x	0	y	0	z	0	0
2	61	3	x	11	y	10	z	25	46
2	61	4	x	NA	y	6	z	26	32
2	61	5	x	7	y	21	z	15	43
2	61	6	x	25	y	20	z	23	68
2	61	7	x	8	y	11	z	19	38
2	61	8	x	19	y	18	z	15	52
2	61	9	x	13	y	22	z	15	50
2	61	10	x	13	y	15	z	17	45
2	64	1	x	19	y	18	z	11	48
2	64	2	x	16	y	13	z	12	41
2	64	3	x	13	y	14	z	22	49
2	64	4	x	19	y	11	z	3	33
2	64	5	x	2	y	0	z	0	2
2	64	6	x	0	y	0	z	0	0
2	64	7	x	0	y	0	z	8	8
2	64	8	x	19	y	18	z	3	40
2	64	9	x	0	y	0	z	0	0
2	64	10	x	12	y	17	z	NA	29
2	71	1	x	17	y	26	z	20	63
2	71	2	x	0	y	0	z	0	0
2	71	3	x	13	y	17	z	20	50
2	71	4	x	11	y	20	z	23	54
2	71	5	x	18	y	17	z	17	52
2	71	6	x	9	y	24	z	19	52
2	71	7	x	0	y	0	z	0	0
2	71	8	x	9	y	29	z	26	64
2	71	9	x	7	y	16	z	14	37
2	71	10	x	22	y	33	z	19	74
2	72	1	x	18	y	20	z	30	68
2	72	2	x	0	y	0	z	0	0
2	72	3	x	0	y	0	z	0	0
2	72	4	x	34	y	29	z	29	92
2	72	5	x	30	y	24	z	22	76
2	72	6	x	23	y	38	z	13	74
2	72	7	x	0	y	0	z	0	0
2	72	8	x	NA	y	0	z	0	0
2	72	9	x	25	y	25	z	16	66
2	72	10	x	21	y	7	z	12	40
2	73	1	x	8	y	22	z	15	45
2	73	2	x	1	y	24	z	15	40
2	73	3	x	0	y	0	z	0	0
2	73	4	x	3	y	19	z	15	37
2	73	5	x	1	y	26	z	21	48
2	73	6	x	0	y	0	z	0	0
2	73	7	x	12	y	19	z	18	49
2	73	8	x	0	y	0	z	0	0
2	73	9	x	17	y	0	z	1	18
2	73	10	x	15	y	15	z	2	32
2	75	1	x	16	y	18	z	21	55
2	75	2	x	0	y	0	z	0	0
2	75	3	x	16	y	19	z	20	55
2	75	4	x	0	y	0	z	0	0
2	75	5	x	12	y	12	z	9	33
2	75	6	x	12	y	9	z	16	37
2	75	7	x	0	y	0	z	0	0
2	75	8	x	3	y	10	z	16	29
2	75	9	x	13	y	13	z	14	40
2	75	10	x	9	y	6	z	13	28
2	77	1	x	21	y	21	z	12	54
2	77	2	x	17	y	22	z	25	64
2	77	3	x	16	y	19	z	14	49
2	77	4	x	12	y	23	z	24	59
2	77	5	x	21	y	37	z	23	81
2	77	6	x	13	y	9	z	16	38
2	77	7	x	17	y	16	z	16	49
2	77	8	x	29	y	12	z	15	56
2	77	9	x	17	y	30	z	25	72
2	77	10	x	4	y	13	z	6	23
3	3	1	x	31	y	17	z	11	59
3	3	2	x	21	y	13	z	15	49
3	3	3	x	0	y	0	z	0	0
3	3	4	x	0	y	0	z	0	0
3	3	5	x	14	y	4	z	5	23
3	3	6	x	0	y	0	z	0	0
3	3	7	x	29	y	19	z	33	81
3	3	8	x	0	y	0	z	0	0
3	3	9	x	27	y	19	z	22	68
3	3	10	x	0	y	0	z	0	0
3	7	1	x	13	y	12	z	17	42
3	7	2	x	10	y	8	z	20	38
3	7	3	x	18	y	21	z	23	62
3	7	4	x	0	y	0	z	0	0
3	7	5	x	14	y	2	z	15	31
3	7	6	x	0	y	0	z	0	0
3	7	7	x	0	y	0	z	0	0
3	7	8	x	0	y	0	z	0	0
3	7	9	x	0	y	0	z	0	0
3	7	10	x	0	y	0	z	0	0
3	8	1	x	3	y	23	z	13	39
3	8	2	x	0	y	0	z	0	0
3	8	3	x	15	y	18	z	18	51
3	8	4	x	NA	y	NA	z	NA	0
3	8	5	x	8	y	0	z	0	8
3	8	6	x	9	y	18	z	12	39
3	8	7	x	1	y	0	z	0	1
3	8	8	x	0	y	9	z	17	26
3	8	9	x	0	y	4	z	8	12
3	8	10	x	7	y	19	z	29	55
3	12	1	x	0	y	0	z	0	0
3	12	2	x	7	y	1	z	4	12
3	12	3	x	0	y	0	z	0	0
3	12	4	x	9	y	6	z	13	28
3	12	5	x	0	y	0	z	0	0
3	12	6	x	13	y	11	z	5	29
3	12	7	x	0	y	0	z	0	0
3	12	8	x	9	y	10	z	9	28
3	12	9	x	0	y	0	z	0	0
3	12	10	x	22	y	9	z	19	50
3	17	1	x	27	y	26	z	20	73
3	17	2	x	29	y	17	z	19	65
3	17	3	x	0	y	0	z	0	0
3	17	4	x	18	y	18	z	13	49
3	17	5	x	16	y	12	z	12	40
3	17	6	x	17	y	14	z	16	47
3	17	7	x	23	y	18	z	9	50
3	17	8	x	0	y	0	z	0	0
3	17	9	x	21	y	15	z	8	44
3	17	10	x	0	y	0	z	0	0
3	18	1	x	12	y	7	z	14	33
3	18	2	x	0	y	0	z	0	0
3	18	3	x	0	y	1	z	0	1
3	18	4	x	8	y	22	z	20	50
3	18	5	x	24	y	20	z	39	83
3	18	6	x	0	y	0	z	0	0
3	18	7	x	0	y	0	z	0	0
3	18	8	x	0	y	0	z	0	0
3	18	9	x	12	y	13	z	19	44
3	18	10	x	13	y	26	z	29	68
3	24	1	x	25	y	24	z	34	83
3	24	2	x	0	y	0	z	0	0
3	24	3	x	7	y	17	z	7	31
3	24	4	x	20	y	22	z	25	67
3	24	5	x	16	y	25	z	19	60
3	24	6	x	3	y	5	z	9	17
3	24	7	x	0	y	0	z	0	0
3	24	8	x	20	y	23	z	22	65
3	24	9	x	0	y	0	z	0	0
3	24	10	x	18	y	19	z	27	64
3	25	1	x	0	y	1	z	0	1
3	25	2	x	0	y	0	z	0	0
3	25	3	x	0	y	0	z	0	0
3	25	4	x	0	y	0	z	0	0
3	25	5	x	0	y	0	z	0	0
3	25	6	x	15	y	10	z	11	36
3	25	7	x	0	y	0	z	0	0
3	25	8	x	0	y	0	z	0	0
3	25	9	x	16	y	9	z	19	44
3	25	10	x	0	y	0	z	0	0
3	26	1	x	20	y	34	z	26	80
3	26	2	x	20	y	25	z	17	62
3	26	3	x	24	y	25	z	18	67
3	26	4	x	23	y	26	z	21	70
3	26	5	x	25	y	28	z	24	77
3	26	6	x	29	y	22	z	20	71
3	26	7	x	11	y	20	z	15	46
3	26	8	x	0	y	0	z	0	0
3	26	9	x	0	y	0	z	0	0
3	26	10	x	17	y	11	z	18	46
3	28	1	x	0	y	0	z	0	0
3	28	2	x	2	y	15	z	10	27
3	28	3	x	9	y	15	z	17	41
3	28	4	x	15	y	19	z	20	54
3	28	5	x	13	y	8	z	13	34
3	28	6	x	6	y	7	z	11	24
3	28	7	x	18	y	19	z	24	61
3	28	8	x	8	y	8	z	12	28
3	28	9	x	15	y	20	z	19	54
3	28	10	x	7	y	11	z	13	31
3	30	1	x	12	y	18	z	18	48
3	30	2	x	9	y	13	z	17	39
3	30	3	x	8	y	14	z	14	36
3	30	4	x	10	y	17	z	10	37
3	30	5	x	0	y	0	z	0	0
3	30	6	x	0	y	0	z	0	0
3	30	7	x	12	y	24	z	16	52
3	30	8	x	12	y	18	z	12	42
3	30	9	x	17	y	24	z	31	72
3	30	10	x	15	y	11	z	27	53
3	35	1	x	0	y	0	z	0	0
3	35	2	x	22	y	24	z	24	70
3	35	3	x	14	y	14	z	15	43
3	35	4	x	0	y	0	z	0	0
3	35	5	x	15	y	14	z	19	48
3	35	6	x	16	y	13	z	18	47
3	35	7	x	1	y	0	z	0	1
3	35	8	x	14	y	25	z	26	65
3	35	9	x	23	y	17	z	22	62
3	35	10	x	22	y	32	z	25	79
3	39	1	x	0	y	1	z	0	1
3	39	2	x	0	y	0	z	0	0
3	39	3	x	0	y	0	z	0	0
3	39	4	x	19	y	27	z	38	84
3	39	5	x	0	y	0	z	0	0
3	39	6	x	0	y	0	z	0	0
3	39	7	x	0	y	0	z	0	0
3	39	8	x	13	y	12	z	29	54
3	39	9	x	0	y	0	z	0	0
3	39	10	x	3	y	26	z	34	63
3	47	1	x	20	y	8	z	20	48
3	47	2	x	10	y	16	z	12	38
3	47	3	x	14	y	15	z	15	44
3	47	4	x	15	y	8	z	14	37
3	47	5	x	16	y	20	z	19	55
3	47	6	x	6	y	41	z	NA	47
3	47	7	x	12	y	15	z	23	50
3	47	8	x	15	y	17	z	16	48
3	47	9	x	0	y	0	z	0	0
3	47	10	x	17	y	30	z	33	80
3	50	1	x	27	y	21	z	23	71
3	50	2	x	0	y	0	z	0	0
3	50	3	x	20	y	17	z	25	62
3	50	4	x	19	y	25	z	24	68
3	50	5	x	18	y	29	z	29	76
3	50	6	x	31	y	20	z	24	75
3	50	7	x	0	y	0	z	0	0
3	50	8	x	23	y	24	z	30	77
3	50	9	x	26	y	24	z	35	85
3	50	10	x	0	y	0	z	0	0
3	53	1	x	21	y	18	z	17	56
3	53	2	x	15	y	20	z	14	49
3	53	3	x	10	y	4	z	2	16
3	53	4	x	13	y	15	z	25	53
3	53	5	x	19	y	16	z	11	46
3	53	6	x	12	y	15	z	13	40
3	53	7	x	14	y	2	z	3	19
3	53	8	x	15	y	13	z	27	55
3	53	9	x	0	y	0	z	0	0
3	53	10	x	0	y	0	z	0	0
3	55	1	x	12	y	13	z	14	39
3	55	2	x	17	y	18	z	8	43
3	55	3	x	0	y	0	z	0	0
3	55	4	x	13	y	13	z	8	34
3	55	5	x	0	y	0	z	0	0
3	55	6	x	17	y	18	z	4	39
3	55	7	x	16	y	19	z	7	42
3	55	8	x	0	y	0	z	0	0
3	55	9	x	0	y	0	z	0	0
3	55	10	x	25	y	36	z	16	77
3	56	1	x	0	y	0	z	0	0
3	56	2	x	8	y	19	z	14	41
3	56	3	x	17	y	22	z	17	56
3	56	4	x	27	y	19	z	16	62
3	56	5	x	7	y	32	z	20	59
3	56	6	x	7	y	25	z	17	49
3	56	7	x	18	y	29	z	21	68
3	56	8	x	18	y	0	z	12	30
3	56	9	x	17	y	26	z	NA	43
3	56	10	x	16	y	27	z	14	57
3	57	1	x	27	y	18	z	27	72
3	57	2	x	6	y	15	z	15	36
3	57	3	x	0	y	0	z	0	0
3	57	4	x	15	y	32	z	NA	47
3	57	5	x	8	y	8	z	30	46
3	57	6	x	6	y	8	z	15	29
3	57	7	x	15	y	16	z	11	42
3	57	8	x	0	y	0	z	0	0
3	57	9	x	19	y	24	z	26	69
3	57	10	x	0	y	0	z	0	0
3	60	1	x	0	y	0	z	0	0
3	60	2	x	0	y	0	z	0	0
3	60	3	x	0	y	0	z	0	0
3	60	4	x	NA	y	NA	z	NA	0
3	60	5	x	10	y	19	z	18	47
3	60	6	x	20	y	23	z	29	72
3	60	7	x	12	y	12	z	19	43
3	60	8	x	8	y	17	z	18	43
3	60	9	x	6	y	19	z	15	40
3	60	10	x	0	y	0	z	0	0
3	61	1	x	17	y	22	z	20	59
3	61	2	x	12	y	16	z	16	44
3	61	3	x	3	y	13	z	15	31
3	61	4	x	9	y	19	z	21	49
3	61	5	x	0	y	1	z	0	1
3	61	6	x	0	y	21	z	12	33
3	61	7	x	13	y	26	z	28	67
3	61	8	x	8	y	11	z	14	33
3	61	9	x	0	y	0	z	0	0
3	61	10	x	0	y	0	z	NA	0
3	64	1	x	24	y	20	z	15	59
3	64	2	x	0	y	0	z	0	0
3	64	3	x	20	y	18	z	13	51
3	64	4	x	17	y	14	z	11	42
3	64	5	x	25	y	20	z	26	71
3	64	6	x	19	y	16	z	21	56
3	64	7	x	17	y	20	z	17	54
3	64	8	x	21	y	19	z	18	58
3	64	9	x	34	y	18	z	24	76
3	64	10	x	29	y	20	z	20	69
3	71	1	x	0	y	0	z	0	0
3	71	2	x	0	y	0	z	0	0
3	71	3	x	17	y	31	z	32	80
3	71	4	x	0	y	0	z	0	0
3	71	5	x	15	y	24	z	26	65
3	71	6	x	0	y	0	z	0	0
3	71	7	x	20	y	15	z	17	52
3	71	8	x	0	y	0	z	0	0
3	71	9	x	16	y	18	z	23	57
3	71	10	x	0	y	0	z	0	0
3	72	1	x	19	y	32	z	38	89
3	72	2	x	0	y	0	z	0	0
3	72	3	x	17	y	26	z	27	70
3	72	4	x	1	y	0	z	0	1
3	72	5	x	10	y	17	z	24	51
3	72	6	x	0	y	0	z	0	0
3	72	7	x	14	y	18	z	16	48
3	72	8	x	0	y	1	z	0	1
3	72	9	x	23	y	19	z	25	67
3	72	10	x	19	y	25	z	21	65
3	73	1	x	29	y	25	z	21	75
3	73	2	x	21	y	33	z	27	81
3	73	3	x	22	y	18	z	18	58
3	73	4	x	1	y	0	z	0	1
3	73	5	x	14	y	11	z	15	40
3	73	6	x	0	y	0	z	0	0
3	73	7	x	11	y	15	z	22	48
3	73	8	x	15	y	14	z	21	50
3	73	9	x	0	y	0	z	0	0
3	73	10	x	0	y	0	z	0	0
3	75	1	x	11	y	18	z	19	48
3	75	2	x	9	y	19	z	16	44
3	75	3	x	0	y	8	z	18	26
3	75	4	x	5	y	19	z	23	47
3	75	5	x	18	y	21	z	44	83
3	75	6	x	0	y	0	z	0	0
3	75	7	x	15	y	13	z	9	37
3	75	8	x	0	y	0	z	0	0
3	75	9	x	19	y	17	z	24	60
3	75	10	x	0	y	0	z	0	0
3	77	1	x	18	y	23	z	30	71
3	77	2	x	17	y	20	z	21	58
3	77	3	x	20	y	10	z	9	39
3	77	4	x	18	y	19	z	25	62
3	77	5	x	0	y	0	z	0	0
3	77	6	x	19	y	24	z	15	58
3	77	7	x	10	y	9	z	17	36
3	77	8	x	19	y	17	z	21	57
3	77	9	x	15	y	22	z	26	63
3	77	10	x	24	y	22	z	20	66
